# Supplementary material for: Desipramine hydro­chloride: a non-merohedrally twinned structure
Source: Acta Crystallogr Sect E Struct Rep Online. 2010 Feb 20;66(Pt 3):o674–5. doi: 10.1107/S1600536810006203 (PMC2983570; doi:10.1107/S1600536810006203)
Supplement: Supplementary file 2 [file e-66-0o674-Isup2.hkl]

# 
# h,k,l, Fc-squared, Fo-squared, sigma(Fo-squared) and status flag 
# 
data_I
_shelx_title ' hsy101t4 in P-1' 
_shelx_refln_list_code          4 
_shelx_F_calc_maximum      268.94 
_exptl_crystal_F_000      1296.00 
_reflns_d_resolution_high  0.6540 
 
loop_ 
 _symmetry_equiv_pos_as_xyz 
 'x, y, z' 
 '-x, -y, -z' 
 
_cell_length_a    10.7258 
_cell_length_b    15.9997 
_cell_length_c    20.6088 
_cell_angle_alpha 107.347 
_cell_angle_beta   89.960 
_cell_angle_gamma  99.414 
 
_shelx_F_squared_multiplier     1.000 
 
loop_ 
 _refln_index_h 
 _refln_index_k 
 _refln_index_l 
 _refln_F_squared_calc 
 _refln_F_squared_meas 
 _refln_F_squared_sigma 
 _refln_observed_status 
   6  11  -7      394.34      110.17     30.24 o 
   4  12  -7      233.06      268.12     26.34 o 
   5  12  -7      125.01      161.57     28.56 o 
   6  12  -7      834.13      902.04     38.20 o 
   4  13  -7      615.38      711.40     30.25 o 
   5  13  -7      334.18      397.67     26.10 o 
   6  13  -7      125.82      134.40     26.28 o 
   5  14  -7        1.29       24.11     22.90 o 
   5   7  -6     1999.00     1912.60     34.91 o 
   6   7  -6       18.91       -3.75     29.24 o 
   7   7  -6     1018.76     1132.86     38.37 o 
   4   8  -6     2590.78     2869.80     38.69 o 
   5   8  -6     2855.22     2870.27     42.55 o 
   6   8  -6      302.03      211.74     28.67 o 
   7   8  -6       14.75       46.24     31.39 o 
   2   9  -6      106.41      104.79     12.32 o 
   3   9  -6      472.77      497.59     19.16 o 
   4   9  -6      550.54      595.63     22.46 o 
   5   9  -6     1246.25     1153.40     34.30 o 
   6   9  -6     2030.63     2224.26     40.39 o 
   7   9  -6       12.76       23.24     31.34 o 
   8   9  -6      703.27      850.33     38.91 o 
   2  10  -6      945.59     1265.23     23.58 o 
   3  10  -6      396.36      408.66     22.54 o 
   4  10  -6      632.66      705.81     28.43 o 
   5  10  -6     2064.52     2292.15     42.58 o 
   6  10  -6      735.11      847.92     35.56 o 
   7  10  -6      367.20      338.09     34.69 o 
   8  10  -6      178.51      242.63     38.32 o 
   9  10  -6      527.58      645.90     43.29 o 
   2  11  -6       60.23       73.09     16.81 o 
   3  11  -6      482.11      532.39     23.91 o 
   4  11  -6     2270.64     2922.10     41.87 o 
   5  11  -6     3872.50     4346.27     53.82 o 
   6  11  -6     1219.53     1290.21     39.39 o 
   7  11  -6      194.98      222.87     33.16 o 
   8  11  -6      151.75      164.71     37.73 o 
   9  11  -6      771.31      935.34     46.80 o 
   2  12  -6      581.98      719.77     22.55 o 
   3  12  -6      289.10      305.75     24.09 o 
   4  12  -6      191.09      225.00     26.49 o 
   5  12  -6      179.02      223.20     28.70 o 
   6  12  -6      302.09      347.55     27.68 o 
   7  12  -6      182.42      154.35     33.60 o 
   8  12  -6       55.99       86.39     38.38 o 
   9  12  -6      662.99      825.75     44.36 o 
   2  13  -6     1462.96     1831.44     29.84 o 
   3  13  -6      917.98      998.59     29.48 o 
   4  13  -6      562.62      669.02     30.52 o 
   5  13  -6      197.61      195.78     24.71 o 
   6  13  -6        4.57        0.96     30.40 o 
   7  13  -6       72.40       55.10     33.08 o 
   8  13  -6       73.84      100.29     37.48 o 
   9  13  -6        3.14       -6.86     41.05 o 
   2  14  -6      302.17      307.10     18.20 o 
   3  14  -6       44.48       56.07     18.28 o 
   4  14  -6      735.23     1037.44     29.61 o 
   5  14  -6      259.84      277.90     25.67 o 
   6  14  -6        0.00        5.87     24.77 o 
   7  14  -6        3.56       -3.43     34.76 o 
   8  14  -6      131.35      183.58     39.50 o 
   2  15  -6      789.12     1085.38     24.76 o 
   3  15  -6      291.53      301.43     21.42 o 
   4  15  -6       10.67       12.77     20.83 o 
   5  15  -6        0.46       -9.09     28.97 o 
   6  15  -6       23.57       45.28     32.63 o 
   7  15  -6       39.00       25.40     34.06 o 
   8  15  -6       25.56       55.48     38.96 o 
   2  16  -6      555.93      731.14     22.48 o 
   3  16  -6        1.75       16.65     18.14 o 
   4  16  -6      321.38      469.08     26.73 o 
   5  16  -6       20.38       31.48     30.19 o 
   6  16  -6       56.05       75.08     33.25 o 
   4  17  -6       28.12       62.19     22.70 o 
   5  17  -6       41.20       63.40     24.44 o 
   6  17  -6      110.34      187.40     29.94 o 
   7   4  -5      206.18      194.69     25.78 o 
   5   5  -5      307.78      386.46     21.83 o 
   6   5  -5     1762.22     2352.97     38.71 o 
   7   5  -5      160.99      191.43     27.66 o 
   8   5  -5      262.22      275.44     32.38 o 
   3   6  -5     2131.23     1993.35     28.52 o 
   4   6  -5       71.36       69.48     18.27 o 
   5   6  -5       65.91       70.67     21.94 o 
   6   6  -5       70.38       79.70     25.16 o 
   7   6  -5        2.08       -2.19     28.14 o 
   8   6  -5      936.63     1192.32     41.12 o 
   9   6  -5      373.61      388.83     35.61 o 
   2   7  -5      619.00      641.20     16.47 o 
   3   7  -5      388.68      359.76     19.62 o 
   4   7  -5      533.05      586.08     23.95 o 
   5   7  -5       92.97      110.11     22.08 o 
   6   7  -5     1841.65     2152.47     41.71 o 
   7   7  -5      120.12      144.27     31.36 o 
   9   7  -5      687.75      765.38     40.52 o 
   1   8  -5      898.48      949.68     15.03 o 
   3   8  -5      323.90      367.19     16.88 o 
   4   8  -5     2329.73     2545.42     36.90 o 
   6   8  -5      345.39      371.82     31.52 o 
   7   8  -5      501.24      511.38     34.28 o 
   8   8  -5        9.22       29.75     31.81 o 
   9   8  -5       62.12      153.17     34.86 o 
  10   8  -5       89.07      118.39     26.59 o 
   1   9  -5     1135.00     1250.01     18.88 o 
   2   9  -5        2.38        6.80     11.37 o 
   3   9  -5     2789.39     2757.25     33.03 o 
   4   9  -5      145.84      145.26     17.95 o 
   5   9  -5      178.22      205.74     22.06 o 
   6   9  -5       86.94      138.83     23.65 o 
   8   9  -5     1438.32     1680.11     47.46 o 
   9   9  -5      431.83      623.30     41.66 o 
  10   9  -5        5.71       50.43     39.18 o 
   0  10  -5       40.47       25.93      7.99 o 
   1  10  -5      322.15      333.00     14.82 o 
   2  10  -5     1324.61     1539.67     25.42 o 
   3  10  -5      369.32      361.76     22.91 o 
   4  10  -5      988.14     1157.38     31.99 o 
   5  10  -5       57.55       94.23     27.57 o 
   6  10  -5     2049.21     2488.46     47.00 o 
   7  10  -5      139.52      147.82     33.40 o 
   8  10  -5      491.98      644.24     40.47 o 
   9  10  -5      482.87      540.38     41.35 o 
  10  10  -5      293.44      355.84     44.60 o 
   0  11  -5      250.90      178.10      9.73 o 
   1  11  -5      314.17      303.05     15.82 o 
   2  11  -5      702.97      808.59     22.63 o 
   3  11  -5       69.49       59.94     20.85 o 
   4  11  -5       37.87       97.73     24.97 o 
   5  11  -5       68.64       82.45     28.37 o 
   6  11  -5      176.76      237.96     26.26 o 
   7  11  -5      158.72      151.09     34.46 o 
   8  11  -5       23.96       33.28     35.72 o 
   9  11  -5       17.64       45.44     37.66 o 
  10  11  -5       55.46       34.56     41.48 o 
   1  12  -5      146.98       10.70     14.62 o 
   2  12  -5      725.38      879.73     24.17 o 
   3  12  -5     1097.98     1181.65     29.84 o 
   4  12  -5     1843.49     2097.24     39.27 o 
   5  12  -5        0.00        5.03     20.79 o 
   6  12  -5       59.18       36.64     30.74 o 
   7  12  -5      149.24      194.24     35.74 o 
   8  12  -5       18.43       27.16     37.46 o 
   9  12  -5       34.82       65.84     40.88 o 
  10  12  -5       92.10      122.18     44.51 o 
   0  13  -5       41.54       35.60     11.28 o 
   1  13  -5      974.14     1045.53     22.17 o 
   2  13  -5      309.83      306.36     22.59 o 
   3  13  -5      421.45      401.29     26.06 o 
   4  13  -5      380.17      441.11     28.90 o 
   5  13  -5      114.85      137.65     29.74 o 
   6  13  -5      284.17      342.21     34.69 o 
   7  13  -5      133.38      123.03     34.84 o 
   8  13  -5      279.46      333.14     40.00 o 
   9  13  -5       44.75       32.36     41.05 o 
   0  14  -5        2.27       11.33      9.96 o 
   1  14  -5       74.29       74.82     17.55 o 
   2  14  -5      244.05      297.91     18.49 o 
   3  14  -5      238.22      228.92     20.69 o 
   4  14  -5      113.08      121.86     22.08 o 
   5  14  -5       32.25       69.61     29.99 o 
   6  14  -5      120.44      118.60     32.71 o 
   7  14  -5       67.15      120.63     36.84 o 
   8  14  -5       79.01       99.58     39.43 o 
   9  14  -5       65.89      106.07     43.01 o 
  10  14  -5        1.02       21.53     43.49 o 
   1  15  -5       34.19       59.72     14.31 o 
   2  15  -5      451.33      523.45     21.12 o 
   3  15  -5        2.66       10.24     19.00 o 
   4  15  -5      298.48      375.05     24.66 o 
   5  15  -5      254.32      245.19     26.28 o 
   6  15  -5       24.85       45.11     32.13 o 
   7  15  -5       65.05       37.00     36.68 o 
   9  15  -5       32.09      163.40     46.17 o 
   0  16  -5        0.76       13.34     10.16 o 
   1  16  -5      377.28      376.31     17.46 o 
   2  16  -5       23.82       48.10     17.06 o 
   3  16  -5        5.13       33.42     19.68 o 
   4  16  -5       65.79       78.88     22.81 o 
   5  16  -5      199.19      215.37     32.25 o 
   7  16  -5      150.88      196.13     38.87 o 
   8  16  -5      134.44      169.45     42.62 o 
   9  16  -5       22.27       46.40     45.22 o 
   3  17  -5      122.71      125.62     21.72 o 
   4  17  -5       81.69       74.86     23.14 o 
   5  17  -5        9.61       15.62     24.31 o 
   6  17  -5       74.09      131.48     36.17 o 
   7  17  -5       31.48      229.06     41.82 o 
   8  17  -5      279.24      486.20     47.65 o 
   7   3  -4       42.13       47.22     23.07 o 
   8   3  -4      550.36      672.98     33.74 o 
   9   3  -4      439.35      460.69     36.84 o 
   7   4  -4        0.37        0.42     25.06 o 
   8   4  -4       17.73       -9.99     33.68 o 
   1   5  -4      426.61      485.26     10.21 o 
   2   5  -4     6653.56     7224.48     39.12 o 
   6   5  -4       32.23       51.94     21.64 o 
   7   5  -4        1.24      -11.22     27.02 o 
   8   5  -4      231.66      257.35     32.81 o 
   9   5  -4       73.57       49.04     32.19 o 
  10   5  -4      663.17      664.40     44.40 o 
   1   6  -4     1306.64     1315.53     15.61 o 
   2   6  -4      125.52      123.79     10.59 o 
   3   6  -4      513.14      481.16     19.23 o 
   4   6  -4     1329.07     1652.99     27.71 o 
   5   6  -4     2231.74     2755.60     39.20 o 
   6   6  -4     1175.56     1470.84     35.03 o 
   7   6  -4     1056.98     1102.14     38.00 o 
   9   6  -4      322.96      315.50     37.39 o 
  10   6  -4      109.35       96.01     34.68 o 
   0   7  -4      993.88     1027.01     11.19 o 
   1   7  -4      106.51      117.79      9.24 o 
   2   7  -4     4412.81     5216.69     35.75 o 
   3   7  -4     1810.51     1714.09     27.98 o 
   4   7  -4      565.22      563.62     23.66 o 
   5   7  -4       56.90       39.47     21.46 o 
   6   7  -4      855.57     1033.80     34.39 o 
   7   7  -4      554.84      505.66     34.35 o 
   8   7  -4       59.30       73.77     32.12 o 
   9   7  -4      102.13      143.18     34.38 o 
  10   7  -4      212.06      281.55     42.20 o 
  11   7  -4       91.45       95.94     45.38 o 
   0   8  -4     1343.19     1390.58     13.88 o 
   1   8  -4       17.68       30.02      9.02 o 
   2   8  -4     1355.17     1557.22     22.44 o 
   3   8  -4        0.08       10.89     16.76 o 
   4   8  -4     1377.03     1479.78     28.83 o 
   5   8  -4        8.57       -2.15     23.02 o 
   6   8  -4      988.13     1064.41     36.70 o 
   8   8  -4      351.52      404.16     35.92 o 
   9   8  -4       32.54       44.23     34.25 o 
  10   8  -4      167.96      199.10     34.19 o 
  11   8  -4        9.41        3.18     49.58 o 
  -1   9  -4      114.94       42.04      3.45 o 
   0   9  -4      792.79      839.96     12.84 o 
   1   9  -4      135.91      119.05     10.87 o 
   2   9  -4     1008.52     1092.79     20.93 o 
   3   9  -4       81.90       60.01     15.73 o 
   4   9  -4      264.17      297.77     19.60 o 
   5   9  -4      432.00      429.63     25.13 o 
   6   9  -4      338.66      405.44     26.49 o 
   7   9  -4     1639.56     1797.00     43.57 o 
   8   9  -4      125.09      110.54     34.90 o 
   9   9  -4      536.50      591.87     43.46 o 
  10   9  -4      186.79      199.56     42.86 o 
  11   9  -4       15.87       11.69     46.23 o 
  -1  10  -4       25.69       15.65      4.33 o 
   0  10  -4      524.93      570.63     13.24 o 
   1  10  -4      286.40      262.72     15.54 o 
   2  10  -4      221.09      208.99     18.22 o 
   3  10  -4     2831.42     3120.40     38.90 o 
   4  10  -4      663.80      800.19     30.86 o 
   5  10  -4      245.02      239.54     29.17 o 
   6  10  -4      456.15      514.35     33.74 o 
   7  10  -4      470.37      533.35     37.21 o 
   8  10  -4      263.90      281.17     35.45 o 
   9  10  -4       31.67       62.87     36.61 o 
  10  10  -4      180.81      215.31     37.01 o 
  11  10  -4      312.29      326.23     50.80 o 
  -1  11  -4      130.01       96.59      7.11 o 
   0  11  -4     3276.27     4275.57     28.56 o 
   1  11  -4      160.41      109.77     15.86 o 
   2  11  -4      480.65      589.38     21.91 o 
   3  11  -4      963.88     1000.25     28.87 o 
   4  11  -4      360.26      447.70     28.25 o 
   5  11  -4      791.55      826.43     30.62 o 
   6  11  -4       13.55       11.15     30.58 o 
   7  11  -4      170.36      206.95     33.84 o 
   8  11  -4       49.60       51.91     35.52 o 
   9  11  -4        9.48      -10.41     40.87 o 
  10  11  -4       63.03       30.31     40.63 o 
  11  11  -4        1.89       11.98     44.24 o 
  -1  12  -4       69.23       61.49      7.79 o 
   0  12  -4     1877.43     2204.68     23.36 o 
   1  12  -4       50.34       52.32     15.50 o 
   2  12  -4      104.04      115.64     19.73 o 
   3  12  -4      154.15      155.18     23.70 o 
   4  12  -4      114.38      113.90     27.30 o 
   5  12  -4        5.36       32.53     21.78 o 
   6  12  -4       61.60       38.60     31.23 o 
   7  12  -4     1142.90     1359.65     46.60 o 
   8  12  -4       39.92       31.97     38.04 o 
   9  12  -4      555.00      608.86     47.96 o 
  10  12  -4       12.76       28.16     45.49 o 
  -1  13  -4      452.55      310.63     10.20 o 
   0  13  -4      538.17      610.84     16.83 o 
   1  13  -4      164.81      148.98     18.17 o 
   2  13  -4      894.30     1042.91     27.62 o 
   3  13  -4     1070.38     1133.16     32.26 o 
   4  13  -4       41.47       68.76     21.64 o 
   5  13  -4      390.00      544.50     33.59 o 
   6  13  -4        3.73       14.81     30.99 o 
   7  13  -4      271.75      332.11     36.48 o 
   8  13  -4       10.70       -2.85     36.73 o 
  10  13  -4       17.15        3.73     44.58 o 
  -1  14  -4       23.13       20.06      7.43 o 
   0  14  -4      117.49      113.97     14.80 o 
   1  14  -4      257.78      302.55     19.89 o 
   2  14  -4      157.73      182.74     22.84 o 
   3  14  -4      451.02      527.69     24.62 o 
   4  14  -4      236.58      316.96     24.36 o 
   5  14  -4     1397.59     1541.90     42.70 o 
   6  14  -4      125.81       89.97     33.34 o 
   7  14  -4      721.37      888.52     42.27 o 
   8  14  -4       12.48       22.10     39.71 o 
   9  14  -4        3.81      -16.91     42.71 o 
  11  14  -4        0.80      -15.64     49.35 o 
  -1  15  -4      213.54      140.57      8.89 o 
   0  15  -4      410.57      346.60     15.00 o 
   1  15  -4       92.54       89.04     15.65 o 
   2  15  -4        5.00       35.91     17.79 o 
   3  15  -4      166.47      227.90     21.57 o 
   4  15  -4        0.17       23.05     26.78 o 
   5  15  -4       21.63       27.69     30.25 o 
   6  15  -4        7.80       21.01     32.67 o 
   7  15  -4      271.72      377.00     40.61 o 
   9  15  -4      260.28      233.49     46.30 o 
   0  16  -4      368.44      321.00     14.77 o 
   1  16  -4        2.99       16.83     15.39 o 
   2  16  -4       78.54       98.14     18.23 o 
   3  16  -4      550.11      658.83     26.64 o 
   4  16  -4      105.59      163.22     24.12 o 
   5  16  -4      185.65      265.68     33.16 o 
   6  16  -4      102.55      141.28     35.31 o 
   7  16  -4      196.58      346.77     41.69 o 
   8  16  -4      103.93       97.61     42.70 o 
   9  16  -4        8.09        8.82     45.21 o 
   3  17  -4      516.08      640.66     27.58 o 
   4  17  -4       16.53       24.89     22.52 o 
   5  17  -4      168.40      221.34     33.30 o 
   6  17  -4      150.30      157.06     36.91 o 
   7  17  -4     1078.08     1565.07     52.68 o 
   8  17  -4       38.61      156.99     44.69 o 
   9  17  -4        2.09        8.52     45.48 o 
   8   1  -3       14.84       -1.49     29.20 o 
   8   2  -3        5.92       -5.21     28.10 o 
   9   2  -3      166.59      133.21     32.98 o 
   8   3  -3      125.10      145.50     28.95 o 
  10   3  -3      269.96      239.49     39.12 o 
   7   4  -3      310.72      393.57     27.70 o 
   8   4  -3      180.12      183.91     31.02 o 
   9   4  -3       14.46        4.32     33.74 o 
  10   4  -3       30.41        6.05     25.88 o 
  11   4  -3      174.88      166.81     42.52 o 
   0   5  -3        9.65        9.45      4.37 o 
   1   5  -3       12.70       13.20      6.70 o 
   6   5  -3     3081.74     3852.09     46.49 o 
   7   5  -3        0.36       24.02     27.16 o 
   9   5  -3      202.40      184.39     35.79 o 
  10   5  -3      310.36      364.31     42.36 o 
  11   5  -3      506.83      478.48     48.32 o 
  -4   6  -3     4405.47     5390.64     29.09 o 
   0   6  -3       67.08       93.25      6.08 o 
   1   6  -3      104.60      133.18      8.63 o 
   2   6  -3     1627.15     1895.91     23.33 o 
   3   6  -3      818.61      699.44     20.43 o 
   4   6  -3      875.23      871.94     23.74 o 
   5   6  -3       21.06       18.67     21.82 o 
   6   6  -3       81.00      104.18     25.26 o 
   7   6  -3      365.11      447.48     32.42 o 
   8   6  -3      572.67      675.51     32.40 o 
   9   6  -3      134.67      129.97     29.95 o 
  10   6  -3      130.35      181.19     31.56 o 
  11   6  -3      528.75      421.12     50.79 o 
  12   6  -3       66.48       48.73     48.19 o 
  -6   7  -3      445.21      515.65     16.03 o 
  -5   7  -3       78.25      107.88     10.16 o 
  -4   7  -3     5855.30     6691.13     29.89 o 
  -3   7  -3      877.29      583.97      7.54 o 
   0   7  -3       13.52       66.01      7.33 o 
   1   7  -3     3557.94     3515.15     25.49 o 
   2   7  -3     5140.30     5608.52     38.78 o 
   3   7  -3      670.05      568.33     21.55 o 
   4   7  -3      288.92      190.37     21.83 o 
   5   7  -3      314.62      327.10     25.18 o 
   6   7  -3        8.87        8.08     26.82 o 
   8   7  -3      954.95     1101.46     40.20 o 
   9   7  -3       94.06       63.80     31.76 o 
  10   7  -3       69.52       40.01     39.65 o 
  11   7  -3      132.09      100.31     44.39 o 
  12   7  -3       78.38       84.06     49.66 o 
  -7   8  -3       71.59       65.94     14.42 o 
  -6   8  -3     2989.74     3028.21     29.26 o 
  -5   8  -3       20.94       48.33      9.27 o 
  -4   8  -3      513.52      526.58      9.93 o 
  -3   8  -3      431.35      269.10      5.29 o 
  -1   8  -3     3250.94     2079.35     12.38 o 
   0   8  -3       48.01      137.23      8.99 o 
   1   8  -3      804.33      759.88     14.90 o 
   2   8  -3       83.31       69.21     11.83 o 
   3   8  -3      974.57      968.54     22.23 o 
   4   8  -3      120.73      121.68     22.17 o 
   5   8  -3      571.84      546.73     28.62 o 
   7   8  -3       84.94       67.18     29.87 o 
   8   8  -3       95.10      116.04     32.33 o 
   9   8  -3        9.49        8.72     34.31 o 
  10   8  -3       21.15       48.32     37.85 o 
  11   8  -3      362.88      301.67     49.52 o 
  12   8  -3      161.80      192.73     53.04 o 
  -6   9  -3       34.29       35.20     13.92 o 
  -5   9  -3       73.25      106.69      9.70 o 
  -4   9  -3       66.74      236.31      8.45 o 
  -3   9  -3     1655.68      897.39      7.81 o 
  -1   9  -3       37.19       23.97      4.96 o 
   0   9  -3      106.94      191.25     10.32 o 
   1   9  -3       93.72       82.89     10.37 o 
   2   9  -3     1594.67     1745.09     24.57 o 
   3   9  -3      157.21      152.65     16.30 o 
   4   9  -3      160.99      218.40     19.04 o 
   5   9  -3      689.15      637.50     26.44 o 
   6   9  -3       52.38       51.98     23.11 o 
   7   9  -3      302.54      367.09     35.52 o 
   8   9  -3      104.31      148.14     34.80 o 
   9   9  -3       36.98       60.63     36.18 o 
  10   9  -3       90.86      121.38     37.16 o 
  11   9  -3      346.10      333.78     49.61 o 
  12   9  -3       27.80       14.43     50.27 o 
  -7  10  -3       68.03       28.24     17.02 o 
  -6  10  -3      250.05      159.94     15.76 o 
  -5  10  -3      559.91      511.73     13.54 o 
  -4  10  -3       29.03       72.99      5.77 o 
  -1  10  -3      909.38      664.10     10.14 o 
   0  10  -3        4.39        6.89     10.44 o 
   1  10  -3     1347.44     1375.44     22.19 o 
   2  10  -3     1743.56     2092.98     27.77 o 
   3  10  -3      266.96      255.56     22.13 o 
   4  10  -3     1849.94     2160.04     38.81 o 
   5  10  -3      103.13      115.36     22.67 o 
   6  10  -3      134.15      135.30     30.68 o 
   7  10  -3       19.96        9.10     31.83 o 
   8  10  -3       28.49       15.91     35.37 o 
   9  10  -3       16.38       14.44     38.56 o 
  10  10  -3      242.27      292.57     45.20 o 
  11  10  -3        5.41        9.73     45.39 o 
  12  10  -3       26.32       25.36     43.54 o 
  -7  11  -3      121.91       61.38     17.09 o 
  -6  11  -3     5854.43     6120.11     36.81 o 
  -5  11  -3      918.59      748.84     12.36 o 
  -4  11  -3      294.57      205.92      6.05 o 
  -2  11  -3      928.66      855.41      9.20 o 
  -1  11  -3     1618.65     1356.72     15.89 o 
   0  11  -3      179.22      186.78     14.33 o 
   1  11  -3     1098.79     1244.26     22.58 o 
   2  11  -3      206.50      293.29     19.79 o 
   3  11  -3      953.30     1130.37     29.42 o 
   4  11  -3      469.73      488.48     29.27 o 
   5  11  -3      349.82      302.27     30.51 o 
   6  11  -3      773.14      905.16     38.57 o 
   7  11  -3       55.95       30.26     32.85 o 
   8  11  -3       71.18      103.59     37.89 o 
   9  11  -3       22.64       34.84     36.51 o 
  10  11  -3       27.97       30.23     38.85 o 
  11  11  -3       13.79        8.41     46.99 o 
  12  11  -3       28.92       48.92     52.95 o 
  -6  12  -3       27.78       30.74     12.52 o 
  -5  12  -3       86.92       66.40      6.50 o 
  -4  12  -3     1325.66      890.81      8.34 o 
  -2  12  -3      379.51      278.41      7.01 o 
  -1  12  -3      566.29      456.11     12.66 o 
   0  12  -3       87.40       89.37     14.47 o 
   1  12  -3      172.34      150.71     16.79 o 
   2  12  -3      193.14      261.41     21.06 o 
   3  12  -3       13.25       -0.60     22.31 o 
   4  12  -3      694.39      797.73     27.94 o 
   5  12  -3       62.52       92.83     22.80 o 
   6  12  -3       77.69       87.26     31.99 o 
   7  12  -3      298.90      336.08     37.56 o 
   8  12  -3      181.05      181.37     36.39 o 
   9  12  -3       87.57       80.30     40.81 o 
  10  12  -3      101.81       84.73     42.34 o 
  11  12  -3       17.96       -8.48     49.03 o 
  -5  13  -3      125.01       70.25      5.27 o 
  -2  13  -3      149.09      103.20      7.87 o 
  -1  13  -3      148.52      110.31     11.36 o 
   0  13  -3        1.53       16.49     13.55 o 
   1  13  -3        6.71       18.32     16.65 o 
   2  13  -3       35.80       44.63     20.53 o 
   3  13  -3      709.15      658.47     25.28 o 
   4  13  -3        5.28       17.26     25.91 o 
   5  13  -3      474.77      590.11     34.60 o 
   6  13  -3      811.61      942.05     40.18 o 
   7  13  -3       21.59       11.77     33.61 o 
   8  13  -3       22.65       41.74     37.90 o 
   9  13  -3       15.97       -2.17     43.57 o 
  -2  14  -3      102.74       74.47      7.77 o 
  -1  14  -3        0.95        4.30     11.34 o 
   0  14  -3      181.34      189.68     16.85 o 
   1  14  -3      148.59      133.93     19.29 o 
   2  14  -3      221.71      239.95     23.84 o 
   3  14  -3      141.03      139.12     20.51 o 
   4  14  -3        0.21       -9.48     21.13 o 
   5  14  -3      221.47      286.31     33.76 o 
   6  14  -3       50.52       69.84     34.24 o 
   7  14  -3        7.32       60.43     37.14 o 
   8  14  -3      149.09      247.76     39.04 o 
   9  14  -3       27.52       16.19     40.74 o 
  10  14  -3        4.33      -15.05     46.16 o 
  -2  15  -3        2.66       27.40      6.75 o 
  -1  15  -3      544.57      354.71     13.20 o 
   0  15  -3        0.02       -1.49     12.93 o 
   1  15  -3      288.38      245.06     17.92 o 
   2  15  -3      440.59      478.70     22.64 o 
   3  15  -3       63.25       47.60     20.15 o 
   4  15  -3      455.51      486.14     31.94 o 
   5  15  -3       43.15       14.86     31.49 o 
   6  15  -3       21.79       38.92     34.57 o 
   7  15  -3      289.31      414.30     40.65 o 
   8  15  -3       68.77       50.70     40.52 o 
  -1  16  -3       42.38       38.65     10.48 o 
   0  16  -3        8.86       -1.98     13.47 o 
   1  16  -3        5.29        9.36     16.03 o 
   2  16  -3       37.78       53.34     18.51 o 
   3  16  -3       76.34      110.01     22.27 o 
   4  16  -3      212.25      214.58     31.52 o 
   5  16  -3        0.56       -1.71     30.85 o 
   6  16  -3      310.83      406.73     39.22 o 
   7  16  -3       17.84      110.91     39.86 o 
   8  16  -3        6.69        9.51     42.13 o 
   2  17  -3        1.82       49.76     19.68 o 
   3  17  -3       40.25       67.91     22.70 o 
   4  17  -3        3.33       39.54     29.18 o 
   5  17  -3       12.76       53.90     32.78 o 
   6  17  -3        1.70       16.42     35.47 o 
   7  17  -3       52.21      463.20     42.42 o 
   8  17  -3        0.13       19.93     43.02 o 
   8   0  -2      604.11      599.88     27.65 o 
   9   0  -2       97.74       96.78     31.94 o 
   8   1  -2       77.03       70.04     24.76 o 
   9   1  -2     2133.12     2406.29     49.23 o 
  10   1  -2        8.07       28.37     30.67 o 
   8   2  -2      350.92      363.51     30.72 o 
  10   2  -2       10.00       -8.15     34.25 o 
  11   2  -2      280.50      295.95     34.39 o 
  -5   3  -2     2375.15     2109.14     26.97 o 
  -4   3  -2     3686.84     4001.03     30.04 o 
  -3   3  -2    10440.65    10027.59     38.02 o 
   8   3  -2       12.75       -5.39     28.60 o 
   9   3  -2      744.46      820.73     38.24 o 
  10   3  -2      604.26      546.98     43.29 o 
  11   3  -2      202.50      164.15     44.00 o 
  12   3  -2       24.08       32.89     45.27 o 
  -6   4  -2        0.14       -5.46     14.90 o 
  -5   4  -2     3907.58     3585.17     31.86 o 
  -4   4  -2      841.45      906.55     14.72 o 
  -3   4  -2     7204.27     6603.74     28.43 o 
  -2   4  -2     1409.12     1500.71     10.27 o 
   7   4  -2      342.75      410.40     28.38 o 
   9   4  -2      242.46      210.49     30.46 o 
  10   4  -2      560.21      507.82     43.61 o 
  11   4  -2      288.82      225.35     47.42 o 
  12   4  -2       26.71       25.39     32.81 o 
  -6   5  -2       74.93      103.30     15.25 o 
  -5   5  -2     6299.68     6155.11     37.94 o 
  -4   5  -2      179.24      237.17      9.69 o 
  -3   5  -2     1456.93     1344.89     13.15 o 
  -2   5  -2     1622.07     1646.03      9.86 o 
   0   5  -2       27.79       13.37      4.68 o 
   1   5  -2       82.11       81.54      9.09 o 
   6   5  -2      184.14      184.99     25.72 o 
   8   5  -2      212.53      285.54     32.84 o 
   9   5  -2      497.20      422.90     38.91 o 
  10   5  -2      859.20      743.99     48.22 o 
  11   5  -2      331.61      301.94     50.47 o 
  12   5  -2       19.33       23.85     43.76 o 
  13   5  -2      193.30      195.14     38.99 o 
  -6   6  -2        0.80       12.40     14.22 o 
  -5   6  -2     2681.97     2419.68     24.38 o 
  -4   6  -2     1171.49     1336.93     16.27 o 
  -3   6  -2     2713.24     2707.84     17.19 o 
   0   6  -2     2630.57     2987.68     18.32 o 
   1   6  -2     3222.23     3315.75     23.68 o 
   2   6  -2      860.11     1011.25     18.94 o 
   3   6  -2     1359.43     1287.67     24.51 o 
   4   6  -2        0.06        5.02     16.98 o 
   5   6  -2     2406.81     2639.54     39.47 o 
   6   6  -2       26.98       12.45     25.09 o 
   7   6  -2      836.04      946.64     36.74 o 
   8   6  -2       22.42       32.90     30.43 o 
   9   6  -2      569.09      639.89     41.75 o 
  10   6  -2      133.54      129.46     32.80 o 
  11   6  -2       68.88       58.68     32.93 o 
  12   6  -2      218.11      224.87     53.47 o 
  13   6  -2       67.99       49.75     59.03 o 
  -6   7  -2      668.35      658.33     16.93 o 
  -5   7  -2     1211.28     1051.77     17.27 o 
  -4   7  -2       58.52       64.63      7.76 o 
  -3   7  -2      650.44      514.99      8.75 o 
   1   7  -2        1.09        6.68      8.71 o 
   2   7  -2     1653.01     2073.18     26.15 o 
   3   7  -2     2248.94     2359.26     30.97 o 
   4   7  -2     7450.53     9906.91     62.38 o 
   5   7  -2      735.88      668.81     27.71 o 
   7   7  -2     1334.87     1332.68     39.07 o 
   8   7  -2      301.19      332.81     35.13 o 
   9   7  -2      137.19      144.95     34.08 o 
  10   7  -2       54.37       51.89     35.00 o 
  11   7  -2      112.97       93.55     46.31 o 
  12   7  -2      147.80      155.14     53.00 o 
  13   7  -2       15.45       19.25     56.19 o 
  -6   8  -2      203.59      202.55     13.12 o 
  -5   8  -2     1368.74     1302.12     18.23 o 
  -4   8  -2        2.69        7.64      6.98 o 
  -3   8  -2     1549.85     1283.44     12.03 o 
   1   8  -2      105.60      135.11     10.82 o 
   2   8  -2     1453.11     1792.93     24.10 o 
   3   8  -2      909.17      824.43     23.33 o 
   4   8  -2     1727.70     1960.67     32.39 o 
   5   8  -2       25.07       21.33     18.42 o 
   6   8  -2      695.18      979.06     35.46 o 
   7   8  -2     1476.39     1584.57     43.88 o 
   8   8  -2       35.10       72.32     31.08 o 
   9   8  -2       45.38       25.56     35.91 o 
  10   8  -2      988.16     1075.52     52.68 o 
  11   8  -2      499.08      512.27     51.27 o 
  12   8  -2      288.85      311.74     54.14 o 
  13   8  -2       26.53       17.21     57.13 o 
  -6   9  -2       94.92       60.44     14.58 o 
  -5   9  -2     2134.46     1939.46     22.18 o 
  -4   9  -2     6920.67     7965.44     33.97 o 
   1   9  -2       87.20       96.67     11.17 o 
   2   9  -2       37.51       50.59     12.66 o 
   3   9  -2      312.25      298.18     17.79 o 
   4   9  -2      524.83      628.40     23.16 o 
   5   9  -2      105.47       76.45     20.31 o 
   6   9  -2       49.58      160.52     30.60 o 
   7   9  -2      340.97      324.83     34.37 o 
   8   9  -2       14.38       18.84     33.56 o 
   9   9  -2       12.11       -5.21     37.86 o 
  10   9  -2      124.84      105.54     39.33 o 
  11   9  -2       83.34       72.10     40.30 o 
  12   9  -2       99.49      106.62     51.71 o 
  -6  10  -2     3294.11     3530.09     31.84 o 
  -5  10  -2      147.54      137.63     12.61 o 
  -4  10  -2     1653.76     1732.07     17.77 o 
   0  10  -2       28.89       46.00     10.14 o 
   1  10  -2      425.18      449.71     15.17 o 
   2  10  -2      279.54      385.78     19.86 o 
   3  10  -2     2365.13     2473.78     35.85 o 
   4  10  -2      853.21     1069.47     28.26 o 
   5  10  -2      217.64      212.65     26.92 o 
   6  10  -2       38.76        1.53     29.24 o 
   7  10  -2      759.63      774.02     39.96 o 
   8  10  -2      749.22      925.67     44.80 o 
   9  10  -2       45.90       37.71     35.82 o 
  10  10  -2       18.17       20.42     40.62 o 
  11  10  -2      202.12      206.80     48.87 o 
  12  10  -2       99.27      130.22     52.55 o 
  -6  11  -2      258.12      290.44     16.95 o 
  -5  11  -2       57.57       40.96     11.72 o 
  -4  11  -2      673.00      599.58     12.63 o 
   1  11  -2       34.52       26.37     15.32 o 
   2  11  -2      647.46      901.77     24.47 o 
   3  11  -2      890.20      914.37     28.23 o 
   4  11  -2      149.93      126.21     21.22 o 
   5  11  -2       90.49       72.93     28.27 o 
   6  11  -2      417.79      453.74     34.80 o 
   7  11  -2      510.65      546.83     36.45 o 
   8  11  -2      571.87      671.19     43.73 o 
   9  11  -2        1.82       17.37     37.09 o 
  10  11  -2      507.42      691.48     51.36 o 
  11  11  -2      234.06      200.61     50.40 o 
  12  11  -2      217.14      290.16     56.25 o 
  -6  12  -2       72.76       58.61     14.47 o 
  -5  12  -2       19.23       20.87     10.81 o 
  -4  12  -2     1326.17     1074.73     14.54 o 
   0  12  -2      872.16      922.52     20.64 o 
   1  12  -2      344.53      353.00     19.26 o 
   2  12  -2     1624.68     1967.89     32.79 o 
   3  12  -2        1.21       10.37     17.19 o 
   4  12  -2       88.35       94.89     25.72 o 
   6  12  -2      596.46      691.79     36.91 o 
   7  12  -2      285.67      364.83     36.45 o 
   8  12  -2       64.18       48.67     36.05 o 
   9  12  -2        5.75       -4.01     44.47 o 
  10  12  -2      139.29      171.65     46.78 o 
  11  12  -2        2.32      -13.67     49.34 o 
  -5  13  -2      174.37      121.68     10.86 o 
  -4  13  -2      135.83       93.68      9.09 o 
   0  13  -2        3.82       30.08     14.90 o 
   1  13  -2       73.96       94.70     17.89 o 
   2  13  -2      453.78      545.83     24.96 o 
   3  13  -2      197.94      223.64     21.28 o 
   4  13  -2       11.05       16.21     20.70 o 
   5  13  -2      211.66      209.66     31.64 o 
   6  13  -2       28.55       86.97     34.23 o 
   7  13  -2       54.71       19.90     35.27 o 
   8  13  -2      141.85      180.70     41.48 o 
   9  13  -2       18.12       11.75     39.80 o 
  10  13  -2       22.81       36.82     46.44 o 
  11  13  -2      102.23      122.31     50.56 o 
  -1  14  -2        9.04       10.16     13.93 o 
   0  14  -2     1946.61     2032.10     28.72 o 
   1  14  -2       55.57       47.11     19.20 o 
   2  14  -2     1394.53     1692.79     31.30 o 
   3  14  -2       63.47       65.43     24.62 o 
   4  14  -2       14.71       33.72     26.91 o 
   5  14  -2      512.24      580.74     35.25 o 
   6  14  -2      124.21      202.36     36.02 o 
   7  14  -2       20.93       15.07     35.53 o 
   8  14  -2      403.35      504.85     46.33 o 
   9  14  -2        6.48        1.96     43.78 o 
  10  14  -2       76.28      111.56     43.09 o 
  -2  15  -2     1666.13     1255.31     19.09 o 
  -1  15  -2       36.48       29.51     14.68 o 
   0  15  -2       42.13      115.25     17.80 o 
   1  15  -2        0.38       14.76     15.97 o 
   2  15  -2      917.58     1131.61     28.69 o 
   3  15  -2       29.72       45.77     20.75 o 
   4  15  -2      354.20      518.89     33.11 o 
   5  15  -2        0.29       25.03     31.17 o 
   6  15  -2      103.53      136.41     36.52 o 
   7  15  -2      214.48      332.78     37.72 o 
   8  15  -2       39.94       24.69     41.31 o 
   9  15  -2      114.16      142.87     47.59 o 
  -1  16  -2      169.03      117.45     13.59 o 
   0  16  -2       44.95       78.86     15.32 o 
   1  16  -2       67.78       46.92     16.96 o 
   2  16  -2        0.33       40.54     19.46 o 
   3  16  -2       18.03       37.88     22.12 o 
   4  16  -2       17.77       50.22     29.50 o 
   5  16  -2       60.74       63.83     32.28 o 
   6  16  -2       30.37      117.28     36.09 o 
   7  16  -2      131.20      100.02     38.77 o 
   8  16  -2        1.64       13.25     42.81 o 
   9  16  -2       10.29        8.81     46.74 o 
   2  17  -2      695.44      814.72     27.94 o 
   3  17  -2      152.34      164.15     28.96 o 
   4  17  -2       57.72      104.57     31.43 o 
   5  17  -2       78.30      109.60     33.91 o 
   6  17  -2       86.35       98.27     37.44 o 
   8  17  -2       53.33      111.17     42.72 o 
   9  17  -2       10.53        3.50     46.56 o 
   7  -2  -1       29.52       35.77     21.16 o 
   8  -2  -1       18.81       -0.19     23.94 o 
   8  -1  -1     1089.51     1230.05     34.16 o 
   9  -1  -1      277.49      333.03     31.98 o 
  10  -1  -1       49.75      102.18     32.10 o 
   8   0  -1      411.13      440.45     28.73 o 
   9   0  -1      935.47      873.32     36.82 o 
  10   0  -1     2904.44     2799.39     58.42 o 
  11   0  -1      559.46      530.22     44.02 o 
  -5   1  -1      237.15      252.73     14.71 o 
  -4   1  -1      920.16      915.83     19.93 o 
  -3   1  -1      846.42      848.09     14.64 o 
   8   1  -1       24.00       40.76     26.69 o 
  10   1  -1      422.18      475.86     35.21 o 
  11   1  -1      133.90      147.19     31.63 o 
  12   1  -1      116.96       83.96     47.00 o 
  -5   2  -1     2408.53     2325.27     28.05 o 
  -4   2  -1      895.77      935.42     18.33 o 
  -3   2  -1      165.81      174.78     10.74 o 
   9   2  -1      471.66      498.77     32.30 o 
  10   2  -1      158.42      217.88     37.50 o 
  11   2  -1      133.64      167.45     41.08 o 
  12   2  -1       14.14       14.87     32.19 o 
  -5   3  -1      499.17      485.45     16.93 o 
  -4   3  -1     2754.53     3022.74     25.57 o 
  -3   3  -1     4823.41     4606.39     25.57 o 
  -2   3  -1     5567.43     5748.30     22.01 o 
   8   3  -1     1349.39     1463.57     37.16 o 
   9   3  -1      232.71      197.02     34.67 o 
  10   3  -1     1562.64     1452.46     53.92 o 
  11   3  -1      966.65      973.23     52.69 o 
  12   3  -1        0.41       13.47     32.05 o 
  13   3  -1      177.68      186.32     38.11 o 
  -6   4  -1      995.87     1069.70     23.39 o 
  -5   4  -1      545.86      532.38     14.59 o 
  -4   4  -1       25.04       22.61      8.36 o 
  -3   4  -1      164.46      155.36      7.97 o 
  -2   4  -1    15937.89    17007.30    139.53 o 
   7   4  -1      154.76      321.64     26.42 o 
   8   4  -1     1466.46     1554.54     40.79 o 
   9   4  -1      259.90      211.63     36.74 o 
  10   4  -1      123.14       72.27     27.05 o 
  11   4  -1      471.09      476.11     47.84 o 
  12   4  -1       42.13       32.40     32.69 o 
  13   4  -1      172.01      226.55     38.29 o 
  -6   5  -1      903.47      950.71     19.54 o 
  -5   5  -1      283.97      319.97     12.88 o 
  -4   5  -1       53.50       58.36      8.23 o 
  -3   5  -1       12.74       11.67      6.06 o 
   6   5  -1        9.74       21.37     23.08 o 
   7   5  -1        7.78       31.50     26.57 o 
   8   5  -1     3774.60     3978.59     59.79 o 
   9   5  -1      995.83      938.98     45.58 o 
  10   5  -1        0.83        6.95     36.54 o 
  11   5  -1       48.02       19.99     31.14 o 
  12   5  -1      168.60      188.87     58.58 o 
  13   5  -1       82.51       86.18     38.41 o 
  -6   6  -1      694.25      647.88     17.26 o 
  -5   6  -1      133.64      140.16     10.40 o 
  -4   6  -1      295.08      318.48     10.62 o 
  -3   6  -1      463.67      357.02      8.69 o 
   2   6  -1     3293.45     4179.06     33.27 o 
   3   6  -1      331.51      321.91     17.01 o 
   4   6  -1      258.37      266.77     19.16 o 
   5   6  -1      239.65      288.29     23.97 o 
   7   6  -1      392.08      480.01     30.85 o 
   8   6  -1      289.43      295.90     35.16 o 
   9   6  -1      507.45      462.40     40.70 o 
  10   6  -1       25.59       32.45     28.70 o 
  11   6  -1      323.85      247.79     50.77 o 
  12   6  -1      322.72      369.18     55.74 o 
  13   6  -1       71.23       68.81     59.56 o 
  -6   7  -1      920.32     1048.55     20.17 o 
  -5   7  -1     1065.62     1046.05     17.85 o 
  -4   7  -1       91.58      154.89      9.57 o 
   2   7  -1     3523.34     4113.19     35.13 o 
   3   7  -1      711.74      748.72     22.09 o 
   4   7  -1      291.98      394.44     22.50 o 
   5   7  -1        9.27       14.07     17.84 o 
   6   7  -1      898.41     1066.67     35.09 o 
   7   7  -1       48.79       89.61     31.00 o 
   8   7  -1      174.32      185.21     34.32 o 
   9   7  -1       80.05       79.45     33.50 o 
  10   7  -1      347.64      327.98     43.96 o 
  11   7  -1      258.23      292.82     47.01 o 
  12   7  -1       30.01       18.79     54.77 o 
  13   7  -1      154.08      150.84     54.76 o 
  -6   8  -1       12.35       25.89     11.70 o 
  -5   8  -1        5.25        8.46      9.53 o 
  -4   8  -1      185.79      192.83      9.26 o 
   2   8  -1       12.35       17.85     12.01 o 
   3   8  -1       57.82       64.77     14.36 o 
   4   8  -1     1027.19     1203.01     27.48 o 
   5   8  -1       25.59       35.62     18.34 o 
   6   8  -1       64.75      121.87     29.02 o 
   7   8  -1      130.46      169.87     31.84 o 
   8   8  -1      724.73      779.28     37.09 o 
   9   8  -1      130.98      123.37     37.38 o 
  10   8  -1      116.76      120.07     37.09 o 
  11   8  -1      379.06      436.17     51.54 o 
  12   8  -1        8.30       38.31     49.23 o 
  13   8  -1       18.44       16.50     35.07 o 
  -6   9  -1     1128.37     1204.03     23.22 o 
  -5   9  -1       54.88       46.55     12.48 o 
  -4   9  -1      329.62      380.25     13.15 o 
   2   9  -1      319.08      389.94     16.93 o 
   3   9  -1       72.86       89.33     15.56 o 
   4   9  -1     1075.06     1272.07     28.59 o 
   5   9  -1       31.59       36.68     18.94 o 
   6   9  -1      504.72      528.55     32.89 o 
   7   9  -1      480.02      488.99     36.09 o 
   8   9  -1      144.65      184.55     35.80 o 
   9   9  -1      306.41      341.72     40.16 o 
  10   9  -1      146.43      156.07     43.32 o 
  11   9  -1      402.97      367.70     50.21 o 
  12   9  -1       28.07       38.58     49.66 o 
  -6  10  -1      542.94      593.25     19.20 o 
  -5  10  -1      277.05      267.87     14.90 o 
   2  10  -1       10.45       18.50     14.32 o 
   3  10  -1      178.33      193.02     21.86 o 
   4  10  -1      497.80      542.45     23.49 o 
   5  10  -1      302.58      263.26     27.77 o 
   6  10  -1      468.36      481.32     33.80 o 
   7  10  -1      102.14      104.41     33.78 o 
   8  10  -1      105.39      102.09     36.34 o 
   9  10  -1        0.85       15.01     35.32 o 
  10  10  -1      101.22      134.19     38.95 o 
  11  10  -1       10.56       33.67     41.35 o 
  12  10  -1      153.71      143.68     52.89 o 
  -6  11  -1       26.40       26.18     14.72 o 
  -5  11  -1       64.51       49.21     12.78 o 
   2  11  -1       68.61       57.43     19.36 o 
   3  11  -1       28.64       45.09     17.49 o 
   4  11  -1      413.99      444.46     24.42 o 
   5  11  -1       26.94       17.67     27.91 o 
   6  11  -1      128.54      155.30     31.74 o 
   7  11  -1      120.24      123.33     34.20 o 
   8  11  -1      156.43      116.06     37.54 o 
   9  11  -1       79.07      126.32     39.88 o 
  10  11  -1       48.76       80.74     43.53 o 
  11  11  -1       30.76       69.08     49.52 o 
  12  11  -1       89.05      127.12     54.75 o 
  -6  12  -1      496.89      507.28     18.42 o 
  -5  12  -1      129.68      100.67     13.52 o 
   1  12  -1      416.82      474.70     21.94 o 
   2  12  -1      194.80      209.42     21.69 o 
   3  12  -1      126.66      130.31     19.71 o 
   4  12  -1      233.97      186.15     26.53 o 
   5  12  -1      216.00      227.34     30.79 o 
   6  12  -1      370.39      449.33     35.93 o 
   7  12  -1       76.56       91.67     36.49 o 
   8  12  -1      313.91      351.80     42.95 o 
   9  12  -1      177.12      147.27     40.09 o 
  10  12  -1      270.30      324.41     50.38 o 
  11  12  -1      174.92      147.24     50.83 o 
   1  13  -1       15.64       25.68     19.24 o 
   2  13  -1      265.27      285.63     19.61 o 
   3  13  -1        2.34       16.27     19.00 o 
   4  13  -1       48.79       39.32     25.81 o 
   5  13  -1       29.81       30.65     29.60 o 
   6  13  -1        7.47        3.34     33.47 o 
   7  13  -1       61.96       74.28     36.60 o 
   8  13  -1       96.63      100.24     39.33 o 
   9  13  -1       82.66      136.49     39.07 o 
  10  13  -1      131.07      132.89     47.78 o 
  11  13  -1       17.64       45.28     41.49 o 
   0  14  -1       88.94       52.07     19.35 o 
   1  14  -1      159.47      162.81     17.84 o 
   2  14  -1      151.95      197.06     19.94 o 
   3  14  -1       23.83       23.27     24.17 o 
   4  14  -1      310.67      296.90     29.87 o 
   5  14  -1       40.94       39.97     31.12 o 
   6  14  -1      154.30      269.51     36.61 o 
   7  14  -1       65.52       72.58     38.01 o 
   8  14  -1      129.68      199.17     39.77 o 
   9  14  -1       52.80       58.89     44.11 o 
  10  14  -1       45.58      125.01     48.00 o 
   0  15  -1        6.91        9.53     14.46 o 
   1  15  -1      114.58      117.00     17.83 o 
   2  15  -1        5.01       43.32     19.85 o 
   3  15  -1       73.95       67.42     26.62 o 
   4  15  -1       65.55       54.57     29.39 o 
   5  15  -1       40.83       37.08     32.19 o 
   6  15  -1      232.96      346.80     37.92 o 
   7  15  -1       54.29      209.65     42.68 o 
   8  15  -1       12.77        6.87     40.26 o 
   9  15  -1      127.63      170.91     48.46 o 
  10  15  -1       62.68       68.10     49.28 o 
  -1  16  -1        7.79       22.52     13.99 o 
   0  16  -1        1.62       17.93     15.41 o 
   1  16  -1      131.84      157.40     19.07 o 
   2  16  -1      179.32      156.71     25.40 o 
   3  16  -1       68.02       65.40     27.07 o 
   4  16  -1      119.79      151.94     31.74 o 
   5  16  -1       41.43       79.78     33.77 o 
   6  16  -1        4.14       10.16     35.56 o 
   7  16  -1      190.32      216.05     43.04 o 
   8  16  -1       35.72       61.49     43.47 o 
   9  16  -1       67.73      138.83     42.34 o 
   1  17  -1      150.02      113.28     24.06 o 
   2  17  -1       90.03      131.40     26.41 o 
   3  17  -1       24.18       34.54     27.55 o 
   4  17  -1        4.73       31.92     31.17 o 
   5  17  -1       19.12       34.96     34.10 o 
   6  17  -1       26.43       55.22     39.68 o 
   7  17  -1       31.89       21.54     40.33 o 
   8  17  -1       28.83       66.53     45.29 o 
   6  -3   0      726.63      853.81     24.18 o 
   7  -3   0       27.28       24.30     20.39 o 
   8  -3   0        7.63       32.25     24.35 o 
   7  -2   0      208.06      212.37     22.38 o 
   8  -2   0        2.42        1.57     23.61 o 
   9  -2   0      144.19      173.40     29.51 o 
  10  -2   0     5758.07     6775.27     70.76 o 
  -5  -1   0        1.83       -9.22     14.56 o 
  -4  -1   0    19361.29    23863.91     77.99 o 
  -3  -1   0       42.75       38.45      7.91 o 
   8  -1   0       82.09       63.23     24.48 o 
   9  -1   0       39.13       61.36     28.51 o 
  10  -1   0     1796.70     1892.32     44.64 o 
  11  -1   0       36.34       40.77     27.34 o 
  -5   0   0        2.54       -9.94     14.39 o 
  -4   0   0    15603.57    16893.90     62.88 o 
  -3   0   0       19.06       13.20     11.07 o 
   8   0   0      948.93      998.66     33.62 o 
  10   0   0     3067.80     2994.48     63.27 o 
  11   0   0       49.87       89.37     37.39 o 
  12   0   0      842.82      933.10     40.62 o 
  -4   1   0    12493.20    11958.89     57.48 o 
  -3   1   0      104.95      122.09     10.67 o 
   9   1   0       61.75       55.79     28.88 o 
  10   1   0     2826.72     2942.74     61.95 o 
  11   1   0      202.95      248.58     31.37 o 
  12   1   0      200.70      266.63     33.47 o 
  13   1   0        6.28       29.56     33.78 o 
  -5   2   0       30.91       21.87     13.86 o 
  -4   2   0    18659.04    20242.26     65.56 o 
  -3   2   0       19.41       13.59      9.72 o 
   8   2   0     4303.43     4185.58     58.36 o 
   9   2   0       32.07       40.78     27.91 o 
  10   2   0      217.72      152.28     29.56 o 
  11   2   0       40.76       29.17     44.69 o 
  12   2   0     1393.89     1539.80     48.60 o 
  13   2   0        2.06       34.12     31.54 o 
  -5   3   0        7.25        5.02     12.81 o 
  -4   3   0    20556.52    22810.26     68.08 o 
  -3   3   0       75.18       72.86      8.12 o 
   8   3   0      330.61      294.14     33.23 o 
   9   3   0      961.69      799.20     43.50 o 
  10   3   0      819.93      956.59     48.53 o 
  11   3   0       31.24       36.78     45.95 o 
  12   3   0      615.18      605.27     39.70 o 
  13   3   0       32.75       64.57     35.51 o 
  14   3   0      393.77      486.54     44.41 o 
  -6   4   0     1916.58     2124.99     27.86 o 
  -5   4   0       19.59       20.67     12.62 o 
  -4   4   0     4059.70     4458.01     30.25 o 
  -3   4   0      262.32      235.50      8.90 o 
   7   4   0       80.50       97.56     24.28 o 
   8   4   0      895.03      957.81     40.37 o 
   9   4   0       94.17       96.46     27.38 o 
  10   4   0     1731.62     1590.84     58.42 o 
  11   4   0       13.60        1.29     49.43 o 
  12   4   0       55.15       29.53     33.27 o 
  13   4   0        3.26       39.45     37.10 o 
  14   4   0      237.94      353.42     44.23 o 
  -6   5   0        2.10       29.29     14.46 o 
  -5   5   0       23.01       22.71      9.46 o 
  -4   5   0     1719.87     1615.09     18.75 o 
   7   5   0      399.05      464.01     29.39 o 
   8   5   0     3560.85     3774.98     61.37 o 
   9   5   0      155.41      132.90     37.65 o 
  10   5   0      453.43      411.93     41.95 o 
  11   5   0        7.34        2.13     53.10 o 
  12   5   0      109.27      160.72     54.08 o 
  13   5   0       11.54       17.04     37.28 o 
  14   5   0      270.98      317.54     45.42 o 
  -6   6   0      317.13      370.54     15.24 o 
  -5   6   0       10.90       18.32      9.17 o 
  -4   6   0     1676.89     1714.12     19.14 o 
   3   6   0      256.93      253.48     17.33 o 
   4   6   0       84.17       76.17     18.26 o 
   6   6   0     1122.50     1379.99     35.25 o 
   7   6   0       47.40       51.53     27.82 o 
   8   6   0      267.87      352.02     35.41 o 
   9   6   0      533.54      539.19     42.16 o 
  10   6   0      391.46      297.17     44.55 o 
  11   6   0       99.11      106.84     46.23 o 
  12   6   0      182.72      227.61     54.89 o 
  13   6   0       30.94       42.89     57.11 o 
  -6   7   0      382.86      336.48     14.52 o 
  -5   7   0      304.77      273.99     12.42 o 
   3   7   0        1.28        1.34     17.03 o 
   4   7   0      369.35      411.88     20.28 o 
   5   7   0      662.70      687.80     25.00 o 
   6   7   0      333.58      349.78     29.03 o 
   7   7   0      383.43      417.10     33.74 o 
   8   7   0       48.09       64.82     28.17 o 
   9   7   0       40.07       23.93     36.36 o 
  10   7   0      249.60      278.60     42.59 o 
  11   7   0        7.68       10.67     43.08 o 
  12   7   0      243.88      212.52     53.34 o 
  13   7   0       23.39       28.47     51.82 o 
  -6   8   0      556.19      590.67     17.10 o 
  -5   8   0      349.36      338.10     12.77 o 
   3   8   0       17.83       15.41     14.80 o 
   4   8   0     1369.10     1694.38     31.05 o 
   5   8   0      739.16      794.12     26.69 o 
   6   8   0      280.40      379.57     29.77 o 
   7   8   0      658.70      689.05     37.53 o 
   8   8   0      388.25      469.21     38.18 o 
  10   8   0      513.62      540.53     47.38 o 
  11   8   0       22.26       41.24     38.31 o 
  12   8   0       35.75       11.15     39.70 o 
  13   8   0        1.63        6.44     53.49 o 
  -6   9   0     1354.25     1480.15     25.62 o 
  -5   9   0      694.01      666.15     17.31 o 
   3   9   0      414.41      418.89     19.71 o 
   4   9   0      173.01      205.24     19.65 o 
   5   9   0      593.39      590.10     26.05 o 
   6   9   0       26.11       16.86     27.85 o 
   7   9   0      264.18      256.44     34.26 o 
   8   9   0      706.92      813.54     40.67 o 
   9   9   0       33.79       38.23     38.12 o 
  10   9   0      494.78      624.57     47.91 o 
  11   9   0      131.57      167.76     50.09 o 
  12   9   0      122.85      112.81     50.37 o 
  -6  10   0      261.36      290.93     18.17 o 
  -5  10   0      774.40      740.44     18.91 o 
   3  10   0      442.24      507.40     22.09 o 
   4  10   0        0.38        8.86     17.43 o 
   5  10   0      328.89      319.59     24.85 o 
   6  10   0      634.26      591.05     35.27 o 
   7  10   0      690.77      772.06     40.35 o 
   8  10   0       61.28       84.63     34.22 o 
   9  10   0       94.64      121.12     39.62 o 
  10  10   0      638.58      695.77     52.44 o 
  11  10   0       25.57       14.74     36.58 o 
  12  10   0       22.62      126.71     53.94 o 
  -6  11   0      352.88      333.77     17.87 o 
  -5  11   0      735.13      662.50     16.99 o 
   2  11   0      137.11      150.61     17.80 o 
   3  11   0      272.72      254.85     20.51 o 
   4  11   0     1450.61     1669.61     34.80 o 
   5  11   0      282.76      295.67     30.84 o 
   6  11   0       40.22       17.76     30.98 o 
   7  11   0      319.12      292.63     37.33 o 
   8  11   0       67.04      101.17     38.95 o 
   9  11   0      549.90      727.51     49.28 o 
  10  11   0      174.21      220.32     47.71 o 
  11  11   0       13.09       38.05     39.65 o 
   2  12   0       17.24       37.69     17.38 o 
   3  12   0      766.34      830.89     26.53 o 
   4  12   0       62.72       77.04     21.76 o 
   5  12   0      384.22      390.80     29.83 o 
   6  12   0       97.63       87.20     32.69 o 
   7  12   0      707.95      788.02     43.25 o 
   8  12   0      126.67      133.24     38.98 o 
   9  12   0       12.05       63.41     40.00 o 
  10  12   0      362.54      507.44     53.43 o 
  11  12   0       21.61       91.46     50.71 o 
   2  13   0       28.20       39.46     18.60 o 
   3  13   0      282.93      330.28     26.90 o 
   4  13   0       19.88       27.70     27.19 o 
   5  13   0      491.16      531.90     33.85 o 
   6  13   0      137.59      186.09     34.50 o 
   7  13   0      213.57      250.06     31.78 o 
   8  13   0       73.45      145.59     34.90 o 
   9  13   0      201.40      292.65     47.73 o 
  10  13   0       10.60       40.19     44.84 o 
  11  13   0       23.79       68.77     50.55 o 
   1  14   0       14.87       15.82     17.92 o 
   2  14   0      319.93      290.84     21.68 o 
   3  14   0      323.54      348.47     28.29 o 
   4  14   0      257.13      238.35     29.95 o 
   5  14   0      472.75      544.62     34.86 o 
   6  14   0       28.09       -8.62     33.79 o 
   7  14   0       33.09       44.67     37.42 o 
   8  14   0      171.78      263.59     45.25 o 
   9  14   0       16.85       39.66     44.22 o 
  10  14   0       30.50       74.56     41.35 o 
   1  15   0        0.73       10.70     18.45 o 
   2  15   0      893.37      985.50     29.15 o 
   3  15   0      393.22      439.92     30.95 o 
   4  15   0       55.16       44.85     30.21 o 
   5  15   0      351.71      472.33     35.40 o 
   6  15   0        7.63       13.11     35.81 o 
   7  15   0      606.81      815.91     47.02 o 
   8  15   0        5.23        5.94     42.86 o 
   9  15   0       39.54      107.35     46.10 o 
  10  15   0       15.58        4.26     49.46 o 
   0  16   0      116.20       97.70     17.90 o 
   1  16   0      573.92      498.08     27.06 o 
   2  16   0       65.08       88.22     26.34 o 
   3  16   0      161.47      174.51     29.47 o 
   4  16   0       31.99       34.28     30.61 o 
   5  16   0      239.07      303.56     36.71 o 
   7  16   0      144.18      207.26     43.81 o 
   8  16   0       25.48        0.54     44.24 o 
   1  17   0       11.02       22.56     24.72 o 
   3  17   0      118.48      145.65     30.23 o 
   4  17   0       36.18       54.11     32.01 o 
   5  17   0      262.34      298.66     37.73 o 
   6  17   0       74.58       67.27     39.06 o 
   7  17   0       11.38       21.51     42.72 o 
   8  17   0      192.45      160.02     46.35 o 
   5  -4   1      545.86      508.02     14.94 o 
   6  -4   1      995.87     1051.13     24.53 o 
   7  -4   1       77.01       48.38     15.58 o 
   8  -4   1      580.15      630.71     23.55 o 
   9  -4   1      586.59      512.44     25.06 o 
  -4  -3   1       29.23       -1.33     14.20 o 
  -3  -3   1      342.38      397.63     13.84 o 
   6  -3   1     2351.95     2724.90     33.62 o 
   7  -3   1        1.57       13.25     19.57 o 
   8  -3   1     1243.87     1321.34     30.16 o 
   9  -3   1      245.09      252.55     29.47 o 
  10  -3   1      166.08      585.91     34.06 o 
  -4  -2   1       32.85       31.77     14.32 o 
  -3  -2   1     2071.54     2047.56     22.42 o 
   7  -2   1        0.03        4.33     19.98 o 
   8  -2   1       23.58       15.63     23.77 o 
  10  -2   1      287.92      624.13     33.83 o 
  11  -2   1       75.17      107.18     29.88 o 
  12  -2   1      574.74      732.69     38.44 o 
  -5  -1   1       36.84       25.04     15.72 o 
  -4  -1   1     2728.26     3269.26     29.10 o 
  -3  -1   1     3549.79     3539.46     26.53 o 
   7  -1   1        3.61        5.11     21.00 o 
   8  -1   1     1020.24     1137.44     33.56 o 
   9  -1   1      157.26      144.44     30.26 o 
  10  -1   1      640.30      713.66     41.25 o 
  11  -1   1       10.47       11.08     36.43 o 
  12  -1   1      100.07      166.44     32.70 o 
  -5   0   1     2503.10     2051.68     34.44 o 
  -4   0   1      634.59      774.75     17.72 o 
  -3   0   1      890.12      864.33     14.73 o 
   9   0   1       46.12       36.63     27.38 o 
  10   0   1     1554.70     1492.43     53.14 o 
  11   0   1      134.04      141.18     29.53 o 
  12   0   1       58.98       72.73     30.28 o 
  13   0   1      202.15      190.03     35.45 o 
  -5   1   1     1326.75     1198.25     22.49 o 
  -4   1   1      690.01      655.52     18.16 o 
  -3   1   1      396.21      338.21     12.30 o 
   8   1   1      964.45     1064.01     36.83 o 
   9   1   1     1007.43      862.29     42.24 o 
  10   1   1      498.02      623.27     34.46 o 
  11   1   1       50.09       74.13     39.01 o 
  12   1   1      306.71      314.17     35.34 o 
  13   1   1      153.23      149.87     35.87 o 
  14   1   1       47.76      122.25     38.91 o 
  -5   2   1       88.81       99.48     13.26 o 
  -4   2   1      900.39     1013.52     19.14 o 
  -3   2   1      356.67      342.98     12.37 o 
   8   2   1      516.80      573.01     31.42 o 
   9   2   1      142.17      147.29     27.75 o 
  10   2   1      179.96      184.27     41.35 o 
  11   2   1        5.95       11.42     25.33 o 
  12   2   1       70.21      124.18     34.90 o 
  13   2   1      136.19      136.63     35.55 o 
  14   2   1       66.66      119.06     39.94 o 
  -5   3   1      428.11      428.66     15.02 o 
  -4   3   1       10.09       11.81      9.16 o 
   8   3   1     3723.06     3368.78     58.20 o 
   9   3   1       20.92       50.21     29.26 o 
  10   3   1     1731.35     1561.92     59.84 o 
  11   3   1      116.02       95.75     31.62 o 
  12   3   1       12.38       26.96     33.49 o 
  13   3   1      219.13      200.66     37.27 o 
  14   3   1      604.97      755.23     48.18 o 
  -5   4   1      801.07      802.94     19.84 o 
  -4   4   1      198.55      188.54     10.39 o 
   7   4   1      248.54      228.32     27.81 o 
   8   4   1     1201.38     1060.82     35.76 o 
   9   4   1      750.41      591.80     44.42 o 
  10   4   1      150.12       98.31     29.07 o 
  11   4   1      296.15      283.41     47.05 o 
  12   4   1      236.15      325.36     37.22 o 
  13   4   1      281.73      276.37     40.18 o 
  14   4   1      521.19      649.27     47.89 o 
  -6   5   1        0.92        4.61     10.87 o 
  -5   5   1       44.19       62.40     10.33 o 
  -4   5   1       83.03       76.18      8.94 o 
   7   5   1       17.49       32.58     27.71 o 
   8   5   1      381.68      362.08     31.99 o 
   9   5   1       77.68       68.26     35.21 o 
  10   5   1       53.38       36.44     39.72 o 
  11   5   1       22.77        3.81     46.03 o 
  12   5   1       18.48       31.34     33.82 o 
  13   5   1      208.56      207.21     59.21 o 
  14   5   1      235.78      192.45     60.64 o 
  -6   6   1      607.35      693.83     18.42 o 
  -5   6   1        9.13       26.47     10.31 o 
   4   6   1     1183.06     1395.79     29.40 o 
   6   6   1      179.86      181.48     26.11 o 
   7   6   1       87.46       83.21     29.26 o 
   8   6   1      821.60     1046.85     37.20 o 
   9   6   1      416.12      400.19     40.19 o 
  10   6   1       18.20       -0.52     47.82 o 
  11   6   1       33.01       39.90     46.00 o 
  12   6   1      265.95      278.50     54.76 o 
  13   6   1      266.15      214.16     58.33 o 
  -6   7   1       82.61      104.68     12.71 o 
  -5   7   1      528.05      541.73     15.06 o 
   4   7   1     2855.72     3437.62     40.36 o 
   5   7   1       12.31       11.18     21.54 o 
   6   7   1      258.38      325.44     28.77 o 
   7   7   1      283.52      267.93     33.29 o 
   8   7   1      424.02      524.01     32.65 o 
   9   7   1       88.48      108.69     33.20 o 
  10   7   1        5.19       15.18     38.92 o 
  11   7   1      234.87      234.22     48.43 o 
  12   7   1       79.40       58.71     51.10 o 
  13   7   1      141.85       83.36     40.66 o 
  -6   8   1      556.63      514.63     16.85 o 
  -5   8   1      181.12      147.51     11.57 o 
   4   8   1      705.51      873.94     25.68 o 
   5   8   1        6.26        3.05     18.43 o 
   6   8   1      365.67      368.57     30.03 o 
   7   8   1       22.81       34.04     29.29 o 
   8   8   1       49.24      119.34     34.59 o 
   9   8   1       42.09       54.20     35.32 o 
  10   8   1       98.41      195.32     45.40 o 
  11   8   1       48.11       75.50     36.38 o 
  12   8   1        6.63        5.96     50.64 o 
  13   8   1       43.42       58.97     51.31 o 
   4   9   1      650.54      749.86     25.53 o 
   5   9   1        6.63       12.69     19.37 o 
   6   9   1      522.39      619.52     33.30 o 
   7   9   1       47.26       61.90     32.16 o 
   8   9   1        5.68       39.38     35.07 o 
   9   9   1      124.09      145.75     37.70 o 
  10   9   1       53.47      238.23     41.38 o 
  11   9   1      104.75      108.06     49.64 o 
  12   9   1       22.99       97.10     50.55 o 
   3  10   1      305.61      290.49     20.69 o 
   4  10   1        6.61        5.92     18.97 o 
   5  10   1      118.80      109.17     27.57 o 
   6  10   1      442.96      536.51     34.59 o 
   7  10   1       55.89       42.19     32.16 o 
   8  10   1      158.29      165.89     37.84 o 
   9  10   1       53.46       53.46     41.10 o 
  10  10   1      114.83      115.06     42.52 o 
  11  10   1       76.26      145.69     50.04 o 
  12  10   1      663.73      867.86     62.09 o 
   3  11   1      148.54      140.09     20.05 o 
   4  11   1      170.13      203.56     27.32 o 
   5  11   1      305.47      274.22     30.11 o 
   6  11   1      139.89      114.63     31.85 o 
   7  11   1       16.88      -19.95     34.37 o 
   8  11   1       55.08       49.85     37.41 o 
   9  11   1       13.66       25.46     40.75 o 
  10  11   1      177.02      240.88     49.01 o 
  11  11   1       84.98       57.95     49.35 o 
   3  12   1        4.21        7.71     19.97 o 
   4  12   1      300.64      289.68     29.33 o 
   5  12   1       63.09       56.07     29.31 o 
   6  12   1      401.13      447.28     36.89 o 
   7  12   1        5.95       -4.50     37.93 o 
   8  12   1       11.26       23.52     38.14 o 
   9  12   1       21.03       53.15     39.94 o 
  10  12   1       71.50      213.77     50.51 o 
  11  12   1       40.15       77.75     51.24 o 
   2  13   1       47.63       55.43     19.46 o 
   3  13   1       13.19        9.60     20.32 o 
   4  13   1      420.13      339.56     31.37 o 
   5  13   1       81.09       49.76     31.11 o 
   6  13   1       31.89       35.48     33.99 o 
   7  13   1        6.55       26.97     37.21 o 
   8  13   1       94.22      143.02     41.07 o 
   9  13   1       11.92       37.29     35.79 o 
  10  13   1       40.79       65.59     47.52 o 
   3  14   1      126.23      120.97     27.02 o 
   4  14   1      241.40      241.64     31.13 o 
   5  14   1        7.60        4.56     32.00 o 
   6  14   1       17.12      -11.54     34.91 o 
   7  14   1       15.36       -2.08     40.20 o 
   8  14   1       23.74       51.01     42.00 o 
   9  14   1       26.01       36.54     45.12 o 
  10  14   1       69.48      113.24     51.05 o 
   2  15   1       15.10       48.57     26.53 o 
   3  15   1      153.09      150.94     29.58 o 
   4  15   1       84.39       60.37     30.58 o 
   5  15   1       20.99       70.11     33.59 o 
   6  15   1       27.38        9.84     36.74 o 
   7  15   1        5.76      108.45     42.08 o 
   8  15   1      298.79      412.08     48.43 o 
   9  15   1        5.55       39.72     46.96 o 
   2  16   1      100.08       78.89     26.81 o 
   3  16   1       26.95       24.20     29.38 o 
   4  16   1       51.42       48.97     31.39 o 
   5  16   1       82.67      128.53     34.31 o 
   6  16   1       69.43       52.13     37.79 o 
   7  16   1        4.78       11.09     40.14 o 
   8  16   1       45.97       59.49     45.64 o 
   9  16   1       31.83       80.96     49.85 o 
   0  17   1       33.24       63.43     25.08 o 
   1  17   1       44.65       14.90     26.32 o 
   2  17   1       86.40       73.37     28.74 o 
   4  17   1      269.22      258.47     34.83 o 
   5  17   1        0.13       77.10     35.38 o 
   6  17   1       18.90      -21.92     40.07 o 
   8  17   1       35.01       72.06     47.48 o 
   5  -5   2     6299.68     5718.25     36.76 o 
   6  -5   2       69.59       92.44     13.32 o 
   7  -5   2     2058.53     1771.07     28.89 o 
   8  -5   2       66.10       71.22     16.86 o 
  -4  -4   2     1658.86     1833.00     26.51 o 
  -3  -4   2     1626.12     1467.55     26.72 o 
  -2  -4   2     2019.97     2137.63     25.58 o 
   3  -4   2     7204.27     6236.85     27.36 o 
   4  -4   2      841.45      854.33     14.75 o 
   5  -4   2     3629.26     3110.00     28.86 o 
   6  -4   2        0.13        0.13     12.84 o 
   7  -4   2     1649.62     1284.73     26.40 o 
   8  -4   2      372.00      395.50     21.54 o 
  10  -4   2      339.44      401.58     30.69 o 
  11  -4   2      389.68      476.83     33.78 o 
  -4  -3   2      212.12      269.34     13.67 o 
  -3  -3   2     3892.67     3687.75     29.66 o 
  -2  -3   2      870.01      952.61     14.97 o 
   5  -3   2     2205.98     1809.40     24.18 o 
   6  -3   2     3860.73     4075.39     38.63 o 
   7  -3   2     5503.11     4959.53     46.26 o 
   8  -3   2      657.50      718.34     25.51 o 
   9  -3   2     5352.88     5079.23     57.17 o 
  10  -3   2       58.13       70.60     28.10 o 
  11  -3   2      193.08      224.20     31.94 o 
  12  -3   2      499.54      545.71     37.11 o 
  -4  -2   2      857.71      946.32     18.63 o 
  -3  -2   2    14259.15    14125.88     53.87 o 
  -2  -2   2     8940.27     9664.19     38.27 o 
   7  -2   2     7050.22     7353.66     58.70 o 
   8  -2   2      529.44      629.96     25.11 o 
   9  -2   2     1801.67     2124.91     44.55 o 
  10  -2   2       99.88      128.17     27.78 o 
  11  -2   2      843.81     1026.15     37.74 o 
  12  -2   2      100.42      114.33     31.16 o 
  13  -2   2       34.74       12.63     29.45 o 
  -5  -1   2     2597.84     2062.81     37.07 o 
  -4  -1   2     4086.69     4404.51     34.50 o 
  -3  -1   2     4091.25     3974.25     28.64 o 
   7  -1   2     4179.14     4110.29     47.70 o 
   8  -1   2      160.16      166.70     24.83 o 
   9  -1   2      108.00      103.61     24.27 o 
  10  -1   2      231.17      236.85     36.10 o 
  11  -1   2      515.80      612.92     33.65 o 
  12  -1   2      216.65      211.49     33.55 o 
  13  -1   2       68.37       89.66     29.69 o 
  -5   0   2     3976.77     3041.36     43.13 o 
  -4   0   2      344.09      302.22     12.94 o 
  -3   0   2     3797.34     4247.49     29.72 o 
   8   0   2       25.71        4.70     23.03 o 
   9   0   2     2034.20     2074.51     42.07 o 
  10   0   2       43.65       55.45     35.01 o 
  11   0   2      211.06      232.56     31.14 o 
  12   0   2       16.51       16.42     29.88 o 
  13   0   2      238.85      201.20     35.64 o 
  14   0   2      100.48      127.51     37.77 o 
  -5   1   2     9121.52     8208.55     49.91 o 
  -4   1   2       92.95       89.88     12.42 o 
  -3   1   2     3667.54     3069.39     28.25 o 
   8   1   2       17.46       16.38     27.94 o 
   9   1   2     2255.45     2285.15     46.08 o 
  10   1   2       73.39       99.03     28.26 o 
  11   1   2      411.59      463.51     33.97 o 
  12   1   2       42.45       35.91     31.80 o 
  13   1   2      114.75      133.33     35.20 o 
  14   1   2      103.66      123.06     37.56 o 
  -5   2   2     3168.40     2807.50     31.44 o 
  -4   2   2     3182.05     3425.26     30.06 o 
   8   2   2       89.56       98.83     29.28 o 
   9   2   2      437.28      465.70     31.17 o 
  10   2   2      599.08      643.32     46.74 o 
  11   2   2       67.81       66.23     30.07 o 
  12   2   2      511.71      528.26     39.58 o 
  13   2   2      193.11      189.49     37.28 o 
  14   2   2        7.70       36.15     36.47 o 
  -5   3   2     3136.21     2858.34     31.12 o 
  -4   3   2      328.29      362.03     14.93 o 
   8   3   2      659.50      566.38     36.89 o 
   9   3   2      445.63      345.47     41.20 o 
  10   3   2      142.42       90.65     42.49 o 
  11   3   2      373.98      365.44     35.98 o 
  12   3   2      695.32      728.24     42.11 o 
  13   3   2       42.77       65.75     36.46 o 
  14   3   2       40.31       62.68     35.80 o 
  -5   4   2     6264.56     5695.40     40.87 o 
   7   4   2     1361.96     1335.10     37.96 o 
   8   4   2      130.03       98.69     27.54 o 
   9   4   2     1024.25      832.92     47.21 o 
  10   4   2        8.67       18.78     41.76 o 
  11   4   2      348.34      378.07     35.23 o 
  12   4   2      161.78      145.73     34.89 o 
  13   4   2      109.65      112.47     38.48 o 
  14   4   2       11.30       31.05     39.95 o 
  -5   5   2     2488.96     2151.89     25.71 o 
   7   5   2     2132.87     2111.21     41.97 o 
   8   5   2      835.95      843.47     41.88 o 
   9   5   2      262.25      298.09     32.45 o 
  10   5   2        1.97        1.26     40.13 o 
  11   5   2       51.19       32.57     32.78 o 
  12   5   2       80.38       89.73     50.78 o 
  13   5   2        8.44       26.70     36.44 o 
  -5   6   2     2699.88     2393.09     27.27 o 
   4   6   2     2055.17     2689.80     35.96 o 
   5   6   2      300.99      364.48     24.52 o 
   6   6   2     3407.49     3788.64     51.07 o 
   7   6   2     1601.06     1518.27     40.32 o 
   8   6   2      976.87      985.83     42.51 o 
   9   6   2       15.94        7.53     31.01 o 
  10   6   2      224.09      190.29     42.97 o 
  11   6   2      375.51      376.95     51.26 o 
  12   6   2      292.36      369.68     55.51 o 
  13   6   2        0.19       37.10     57.24 o 
   4   7   2     1105.96     1387.79     29.71 o 
   5   7   2      364.60      405.38     26.11 o 
   6   7   2      509.73      554.35     32.06 o 
   7   7   2     1253.34     1258.00     40.11 o 
   8   7   2      179.72      184.79     32.71 o 
   9   7   2      114.95      118.77     37.43 o 
  10   7   2      100.54       96.73     41.28 o 
  11   7   2      480.23      419.13     51.43 o 
  12   7   2      308.93      331.15     53.68 o 
  13   7   2        2.60       -3.58     50.25 o 
   4   8   2       35.42       43.23     18.46 o 
   5   8   2       26.79       21.26     24.14 o 
   6   8   2       81.40      118.73     28.85 o 
   7   8   2      451.17      419.78     34.98 o 
   8   8   2      912.17     1067.29     43.98 o 
   9   8   2       53.38       73.71     36.65 o 
  10   8   2      224.41      263.89     45.54 o 
  11   8   2       37.69       20.62     40.08 o 
  12   8   2       95.15      124.23     49.82 o 
   4   9   2        3.80       33.81     19.64 o 
   5   9   2       13.24        6.92     20.03 o 
   6   9   2       96.39      105.07     28.87 o 
   7   9   2      229.36      252.27     33.89 o 
   8   9   2      142.33      157.74     35.19 o 
   9   9   2       28.21       16.02     40.20 o 
  10   9   2     1091.82     1324.98     57.83 o 
  11   9   2       37.70       98.55     49.13 o 
  12   9   2      288.98      394.62     54.12 o 
   5  10   2      515.65      463.57     27.53 o 
   6  10   2      605.80      589.35     37.01 o 
   7  10   2      194.47      218.37     33.85 o 
   8  10   2       26.92       35.63     35.19 o 
   9  10   2       42.90       34.89     38.80 o 
  10  10   2       27.52       21.45     39.82 o 
  11  10   2      141.10      144.30     51.00 o 
  12  10   2      452.69      754.84     62.36 o 
   4  11   2     1187.71     1320.38     38.32 o 
   5  11   2       52.65       67.79     30.35 o 
   6  11   2      581.70      554.36     38.03 o 
   7  11   2       78.69      101.76     32.23 o 
   8  11   2       60.02       61.85     37.86 o 
   9  11   2       62.54       51.21     42.28 o 
  11  11   2       44.68       47.21     50.35 o 
   4  12   2      509.44      667.85     34.96 o 
   5  12   2      159.14      176.67     32.21 o 
   6  12   2      104.47      135.38     33.83 o 
   7  12   2        5.04       13.05     34.97 o 
   8  12   2        1.04       14.22     40.61 o 
   9  12   2       57.73       65.73     44.24 o 
  10  12   2      514.63      727.36     55.57 o 
  11  12   2       30.08       69.72     49.64 o 
   3  13   2       24.63       16.09     22.11 o 
   4  13   2      105.73      160.09     30.88 o 
   5  13   2       91.66       48.98     31.67 o 
   6  13   2      107.31      118.32     35.49 o 
   7  13   2       19.17       11.47     30.69 o 
   8  13   2      308.68      527.10     48.73 o 
   9  13   2        0.85        7.58     41.90 o 
  10  13   2      286.83      435.83     48.32 o 
   3  14   2       85.08       93.00     28.60 o 
   4  14   2       96.55      131.22     31.75 o 
   5  14   2       84.00       86.70     33.19 o 
   6  14   2       12.07       16.51     35.66 o 
   7  14   2       65.42       59.87     40.99 o 
   8  14   2       39.05       28.69     41.24 o 
   9  14   2       19.24       18.45     46.89 o 
   3  15   2       52.49       67.46     30.09 o 
   4  15   2       14.76       26.84     30.73 o 
   5  15   2       57.46       76.74     34.23 o 
   6  15   2       38.37       20.59     37.59 o 
   8  15   2      116.70      157.49     47.80 o 
   9  15   2       34.47       80.60     48.67 o 
   2  16   2      267.88      341.16     31.48 o 
   3  16   2      358.36      404.67     33.35 o 
   4  16   2       20.09       39.80     32.70 o 
   5  16   2        5.86        8.69     34.48 o 
   6  16   2       44.55       37.88     38.69 o 
   7  16   2       49.15       46.95     41.86 o 
   8  16   2      450.15      538.78     51.40 o 
   1  17   2       35.81       37.46     28.13 o 
   2  17   2       26.15       79.95     29.53 o 
   3  17   2       22.11       19.19     31.64 o 
   4  17   2        2.66       67.05     36.16 o 
   6  17   2       69.20       74.31     42.49 o 
   8  17   2       30.65       54.21     48.64 o 
   6  -6   3      813.74      775.58     18.81 o 
   7  -6   3       29.76      393.02     18.50 o 
   8  -6   3       26.44       37.25     16.11 o 
  -4  -5   3     6877.42     7902.40     50.87 o 
  -3  -5   3      244.48      193.45     15.50 o 
  -2  -5   3     1784.39     1667.16     22.84 o 
  -1  -5   3       13.67       12.52      8.61 o 
   3  -5   3     1870.77     1594.10     13.94 o 
   4  -5   3     1652.15     1858.55     18.90 o 
   5  -5   3       62.23       66.71     12.23 o 
   6  -5   3       26.07       17.55     12.22 o 
   7  -5   3       23.90       77.11     15.97 o 
   8  -5   3        4.22       -0.90     16.63 o 
   9  -5   3       19.76       19.05     19.83 o 
  10  -5   3        1.53       12.02     26.87 o 
  11  -5   3      631.16      774.46     36.49 o 
  -4  -4   3     4477.78     5180.86     51.66 o 
  -3  -4   3      580.34      492.86     14.50 o 
  -2  -4   3      859.50      781.40     18.15 o 
  -1  -4   3     2751.19     2384.42     17.82 o 
   2  -4   3    12473.04    13260.12     28.18 o 
   3  -4   3     2026.91     1896.11     16.45 o 
   4  -4   3    14784.49    16444.36     54.35 o 
   5  -4   3        5.50        6.05     11.22 o 
   6  -4   3       30.57       21.11     12.98 o 
   7  -4   3        0.21       14.46     16.02 o 
   8  -4   3      736.90      687.49     24.43 o 
   9  -4   3      204.39      257.74     26.60 o 
  10  -4   3     2278.90     2794.54     46.87 o 
  11  -4   3      106.77      171.39     30.20 o 
  12  -4   3       19.42       62.06     31.70 o 
  -4  -3   3     2530.04     2850.61     29.81 o 
  -3  -3   3     3725.97     3737.36     30.13 o 
  -2  -3   3    13923.45    14833.44     49.40 o 
  -1  -3   3     1295.69     1170.68     13.21 o 
   4  -3   3     2284.76     2542.07     23.78 o 
   5  -3   3      168.78      167.60     12.74 o 
   6  -3   3       10.07        7.78     17.57 o 
   7  -3   3      151.44      154.46     20.36 o 
   8  -3   3     1410.86     1452.54     31.77 o 
   9  -3   3      350.44      514.87     29.60 o 
  10  -3   3      284.06      397.82     30.52 o 
  11  -3   3       25.54       12.46     28.89 o 
  12  -3   3        3.09       34.00     29.22 o 
  13  -3   3       22.03       50.23     30.60 o 
  -4  -2   3    15199.19    17345.31     69.19 o 
  -3  -2   3        8.70       12.47      9.63 o 
  -2  -2   3    35288.75    37085.77    302.17 o 
   7  -2   3      386.96      373.13     21.13 o 
   8  -2   3      117.19      114.75     23.03 o 
   9  -2   3       44.49       82.67     26.00 o 
  10  -2   3      172.55      182.03     27.67 o 
  11  -2   3       29.89       57.27     28.45 o 
  12  -2   3      106.35      144.29     31.07 o 
  13  -2   3       82.56       73.78     32.46 o 
  -4  -1   3     2509.14     2925.72     28.71 o 
  -3  -1   3      472.17      424.08     12.69 o 
   7  -1   3       88.40      120.45     22.12 o 
   8  -1   3      526.77      617.58     27.68 o 
   9  -1   3      578.04      627.55     30.05 o 
  10  -1   3      153.29      186.85     27.34 o 
  11  -1   3      619.26      658.77     34.84 o 
  12  -1   3      147.38      202.71     29.08 o 
  13  -1   3       10.28        9.72     31.80 o 
  14  -1   3        4.19        8.38     36.47 o 
  -5   0   3      187.62      207.10     15.21 o 
  -4   0   3     1495.35     1956.82     23.89 o 
  -3   0   3     1297.96     1110.51     16.81 o 
   7   0   3       69.42       78.52     21.35 o 
   8   0   3     1336.07     1249.22     38.26 o 
   9   0   3      184.09      203.06     27.16 o 
  10   0   3       23.40       25.62     26.80 o 
  11   0   3      392.03      444.21     33.11 o 
  12   0   3       14.07        8.39     30.21 o 
  13   0   3       86.50       76.76     34.38 o 
  14   0   3        6.33      -10.82     36.19 o 
  15   0   3      145.19      127.20     40.00 o 
  -5   1   3      754.02      790.29     21.64 o 
  -4   1   3       15.22       24.83     11.94 o 
   7   1   3        9.93       13.22     21.50 o 
   8   1   3      222.54      199.46     25.04 o 
   9   1   3      141.48      113.76     33.76 o 
  10   1   3       26.20       34.70     27.30 o 
  11   1   3      105.30      146.26     31.00 o 
  12   1   3       66.18       60.32     27.52 o 
  13   1   3       74.85       84.76     30.65 o 
  14   1   3      122.54      126.73     37.98 o 
  -5   2   3      138.74      114.50     15.77 o 
  -4   2   3    12926.44    13093.26     57.18 o 
   8   2   3      558.97      471.56     35.32 o 
   9   2   3       43.82       43.43     25.53 o 
  10   2   3      157.04      200.45     29.66 o 
  11   2   3     1223.36     1098.57     42.54 o 
  12   2   3      428.00      457.83     38.68 o 
  13   2   3       16.21        5.24     34.88 o 
  14   2   3      160.84      139.21     39.94 o 
  -5   3   3     1062.63     1085.60     23.14 o 
   8   3   3     1246.68     1041.68     42.72 o 
   9   3   3      384.64      328.07     40.75 o 
  10   3   3       94.66      111.54     41.11 o 
  11   3   3     1260.68     1210.08     45.62 o 
  12   3   3      194.67      250.50     38.82 o 
  13   3   3      295.26      324.03     40.11 o 
  14   3   3      104.27       84.81     38.81 o 
  -5   4   3       10.78        9.24     10.50 o 
   7   4   3      122.33      136.73     28.21 o 
   8   4   3      191.85      129.36     27.31 o 
   9   4   3      363.36      297.98     38.89 o 
  10   4   3      288.75      262.82     47.25 o 
  11   4   3      115.53       56.94     32.13 o 
  12   4   3       57.51       61.90     50.09 o 
  13   4   3       66.25       73.60     54.73 o 
   6   5   3      880.36      944.74     31.34 o 
   7   5   3     1659.25     1649.07     42.79 o 
   8   5   3      303.99      339.18     35.74 o 
   9   5   3       27.90       25.61     23.04 o 
  10   5   3      188.02      201.98     42.87 o 
  11   5   3      439.59      447.34     51.39 o 
  12   5   3       51.98       77.99     36.49 o 
  13   5   3       29.27       38.51     49.50 o 
   5   6   3       46.46       93.17     23.35 o 
   6   6   3      295.89      375.09     29.25 o 
   7   6   3      128.33      140.63     26.81 o 
   8   6   3     1441.83     1447.47     47.83 o 
   9   6   3      108.29       87.13     36.81 o 
  10   6   3       14.89       14.63     39.10 o 
  11   6   3      205.98      188.77     48.57 o 
  12   6   3       64.84      108.24     49.91 o 
  13   6   3      437.04      448.68     58.52 o 
   5   7   3      188.26      209.84     26.81 o 
   6   7   3     2477.11     2789.57     46.59 o 
   7   7   3       81.18       89.25     31.60 o 
   8   7   3      247.75      261.55     34.53 o 
   9   7   3      648.61      645.33     43.45 o 
  10   7   3      141.90      196.16     42.33 o 
  11   7   3       75.76       97.23     46.68 o 
  12   7   3       11.25       34.53     38.22 o 
  13   7   3      106.07      118.41     53.14 o 
   5   8   3       21.48       48.54     25.94 o 
   6   8   3      250.67      243.87     30.23 o 
   7   8   3      274.32      318.45     33.55 o 
   8   8   3      451.12      491.27     40.40 o 
   9   8   3      727.86      756.49     41.67 o 
  10   8   3       11.33       -5.61     42.75 o 
  11   8   3      100.96      131.89     47.47 o 
  12   8   3       32.92       89.65     39.96 o 
   5   9   3       73.56      107.41     28.40 o 
   6   9   3      116.30      134.08     29.98 o 
   7   9   3      149.10      137.18     33.25 o 
   8   9   3      301.14      374.75     38.23 o 
   9   9   3      169.00      183.03     40.82 o 
  10   9   3      227.50      357.69     50.24 o 
  11   9   3       20.84       17.71     45.84 o 
  12   9   3        3.31       78.75     47.28 o 
   5  10   3       34.86       69.21     30.37 o 
   6  10   3      959.66      996.91     40.29 o 
   7  10   3       31.69       59.89     33.13 o 
   8  10   3       13.98       38.53     33.39 o 
   9  10   3      141.66      138.21     41.39 o 
  10  10   3      308.40      360.11     50.08 o 
  11  10   3      217.04      267.89     52.75 o 
   5  11   3      238.36      287.84     33.59 o 
   6  11   3      111.90      111.05     33.63 o 
   7  11   3       61.16       62.58     36.14 o 
   8  11   3       12.70       25.25     35.93 o 
   9  11   3       63.54       68.99     42.44 o 
  10  11   3       32.19       47.55     47.98 o 
  11  11   3      111.14      159.34     51.86 o 
   5  12   3      129.71      120.76     31.65 o 
   6  12   3      518.56      590.32     40.09 o 
   7  12   3      214.89      201.93     36.39 o 
   8  12   3       17.46       52.32     40.84 o 
   9  12   3       13.75       48.57     38.93 o 
  10  12   3       40.73      145.11     50.12 o 
  11  12   3       45.91       35.80     51.64 o 
   5  13   3      147.24      159.49     34.29 o 
   6  13   3       62.51       45.75     35.59 o 
   7  13   3       19.31       -0.90     37.39 o 
   8  13   3      513.15      702.24     50.06 o 
   9  13   3       45.71       52.87     43.21 o 
  10  13   3        2.14       69.31     47.72 o 
   4  14   3      126.97      144.96     32.80 o 
   5  14   3       72.19       69.74     33.89 o 
   6  14   3      226.03      220.06     35.80 o 
   7  14   3       29.53       60.82     40.97 o 
   8  14   3       96.02      155.93     42.30 o 
   9  14   3        7.95       59.95     45.71 o 
   3  15   3       94.42       92.65     31.94 o 
   4  15   3        7.63        2.11     32.41 o 
   5  15   3      137.51       86.58     34.76 o 
   6  15   3       55.83       45.10     36.04 o 
   7  15   3      191.33      182.76     42.41 o 
   8  15   3       51.13       88.01     46.10 o 
   9  15   3       31.62      131.44     48.46 o 
   3  16   3       83.26      116.88     28.26 o 
   4  16   3        3.65        8.37     33.04 o 
   5  16   3       29.51       25.61     37.21 o 
   6  16   3       17.03        4.69     39.59 o 
   7  16   3        1.09       -8.74     47.06 o 
   8  16   3      128.35      296.20     49.68 o 
   2  17   3      261.07      242.87     31.66 o 
   3  17   3       74.42       62.05     32.15 o 
   4  17   3      109.83      113.69     38.59 o 
   5  17   3       72.80      106.91     40.92 o 
   7  17   3       53.49       56.22     44.60 o 
   8  17   3       38.89      112.34     48.46 o 
  -3  -6   4      513.14      432.36     19.72 o 
  -2  -6   4      135.15       95.46     12.50 o 
  -1  -6   4     1406.85     1333.06     16.23 o 
   4  -6   4      887.93     1185.86     15.68 o 
   5  -6   4     1170.10     1119.47     18.11 o 
   6  -6   4      724.38      681.29     18.00 o 
   7  -6   4      106.92      124.05     15.10 o 
   8  -6   4      776.78      790.61     23.56 o 
   9  -6   4      189.63      195.59     20.97 o 
  10  -6   4      408.58      386.70     30.96 o 
  -4  -5   4     2272.55     2258.19     37.89 o 
  -3  -5   4      768.59      808.22     17.20 o 
  -2  -5   4     6653.56     6367.52     39.98 o 
  -1  -5   4      459.33      493.29     11.37 o 
   0  -5   4    11992.75    12734.55     30.92 o 
   2  -5   4    18602.47    13619.96    101.19 o 
   3  -5   4      673.95      631.88     10.24 o 
   4  -5   4     2551.30     2785.45     22.88 o 
   5  -5   4     3742.88     3631.29     30.44 o 
   6  -5   4      696.68      697.94     18.89 o 
   7  -5   4      791.61      777.74     22.00 o 
   8  -5   4     1593.23     1669.25     31.14 o 
   9  -5   4      473.55      502.45     29.29 o 
  10  -5   4      392.09      495.16     30.23 o 
  11  -5   4      419.59      512.89     33.28 o 
  12  -5   4     2098.23     2538.98     52.51 o 
  -4  -4   4      937.45     1198.93     22.42 o 
  -3  -4   4     1003.73     1045.05     18.48 o 
  -2  -4   4    19832.17    20227.05     66.65 o 
  -1  -4   4     2293.06     2103.21     17.27 o 
   3  -4   4      245.25      191.78      8.06 o 
   4  -4   4      632.47      591.60     13.73 o 
   5  -4   4      157.85      127.89     12.09 o 
   6  -4   4     7196.22     8206.21     51.66 o 
   7  -4   4       42.40       24.11     15.13 o 
   8  -4   4     2046.82     2375.46     39.04 o 
   9  -4   4      261.07      217.24     25.94 o 
  10  -4   4      568.55      735.08     32.95 o 
  11  -4   4      120.35      134.36     29.07 o 
  12  -4   4     4396.86     4992.43     67.53 o 
  13  -4   4       28.26       27.90     28.19 o 
  -4  -3   4     2823.11     3249.81     32.18 o 
  -3  -3   4      277.17      231.45     11.92 o 
  -2  -3   4        6.08        5.02     11.39 o 
   4  -3   4     1790.15     2191.37     22.71 o 
   5  -3   4      573.57      584.72     16.47 o 
   6  -3   4       30.56       46.02     14.51 o 
   7  -3   4        0.70       -1.37     15.50 o 
   8  -3   4      733.63      861.42     30.48 o 
   9  -3   4       63.95       48.32     25.64 o 
  10  -3   4       53.93       52.28     24.81 o 
  11  -3   4      251.05      250.79     30.17 o 
  12  -3   4     1934.54     2037.03     48.65 o 
  13  -3   4      166.13      188.44     30.76 o 
  14  -3   4      500.33      484.82     39.13 o 
  -4  -2   4      529.30      516.79     15.36 o 
  -3  -2   4     1511.65     1491.16     20.16 o 
  -2  -2   4    19373.37    20981.92     59.03 o 
   6  -2   4      384.95      470.02     18.25 o 
   7  -2   4       92.12       74.56     21.65 o 
   8  -2   4     2539.04     2794.80     42.09 o 
   9  -2   4        9.79       -2.06     32.97 o 
  10  -2   4      231.64      317.63     28.15 o 
  11  -2   4      544.10      561.55     32.91 o 
  12  -2   4     2078.90     2198.30     51.70 o 
  13  -2   4       59.77       66.19     28.49 o 
  14  -2   4      284.83      315.98     38.42 o 
  -4  -1   4     2351.79     2910.40     29.00 o 
  -3  -1   4     5014.21     4616.99     32.58 o 
   7  -1   4      836.72      781.07     25.32 o 
   8  -1   4     1959.12     1932.08     43.65 o 
   9  -1   4      445.93      527.32     29.00 o 
  10  -1   4      488.67      523.28     30.76 o 
  11  -1   4      216.92      255.59     30.60 o 
  12  -1   4     2147.56     2240.60     52.37 o 
  13  -1   4       25.69       16.59     32.88 o 
  14  -1   4      580.48      652.71     44.19 o 
  15  -1   4        8.46        5.31     35.26 o 
  -4   0   4     4380.35     5220.82     37.52 o 
   7   0   4      600.51      581.27     24.58 o 
   8   0   4     1500.70     1498.58     42.96 o 
   9   0   4       61.20       40.02     22.27 o 
  10   0   4     1187.15     1277.77     39.49 o 
  11   0   4       24.32       31.17     28.57 o 
  12   0   4      381.78      467.38     36.89 o 
  13   0   4       66.97       65.62     29.99 o 
  14   0   4      131.11      109.88     34.05 o 
  15   0   4       18.95       17.31     38.82 o 
  -4   1   4     1677.99     2594.65     29.63 o 
   7   1   4       43.77       45.92     17.13 o 
   8   1   4      761.81      765.94     35.79 o 
   9   1   4       55.65       29.07     34.84 o 
  10   1   4      956.09      946.84     36.98 o 
  11   1   4      167.47      175.64     31.23 o 
  12   1   4      989.16     1191.60     45.18 o 
  13   1   4       48.48       33.15     33.45 o 
  14   1   4      387.18      542.59     43.71 o 
  -5   2   4      251.99      200.02     16.99 o 
   7   2   4      152.17      107.88     26.14 o 
   8   2   4       51.45       19.08     29.81 o 
   9   2   4       39.22       19.24     39.98 o 
  10   2   4      348.34      292.97     30.63 o 
  11   2   4       32.80       51.09     31.57 o 
  12   2   4      542.55      582.03     39.42 o 
  13   2   4        8.69       31.67     37.10 o 
  14   2   4      480.93      497.78     43.86 o 
  -5   3   4     1265.71     1231.23     24.69 o 
   7   3   4     1102.60      985.61     36.90 o 
   8   3   4      404.06      327.15     35.61 o 
   9   3   4      102.10       75.69     36.66 o 
  10   3   4      515.43      547.34     52.40 o 
  11   3   4      122.40      138.93     33.20 o 
  12   3   4     1033.05     1205.32     48.22 o 
  13   3   4        9.12       12.43     36.78 o 
  14   3   4       35.20        8.63     34.36 o 
   7   4   4       93.61       94.74     28.07 o 
   8   4   4      404.07      348.49     35.53 o 
   9   4   4       79.92       32.48     36.92 o 
  10   4   4       50.77       28.31     27.63 o 
  11   4   4        9.88       -4.61     93.74 o 
  12   4   4      731.51      706.88     60.67 o 
  13   4   4       12.61       11.29     35.25 o 
  14   4   4      326.80      431.83     47.03 o 
   6   5   4      788.41      785.73     33.09 o 
   7   5   4        1.21       19.38     28.64 o 
   8   5   4       39.40       22.02     22.03 o 
   9   5   4      364.41      283.83     40.25 o 
  10   5   4       99.17      114.99     43.60 o 
  11   5   4       34.57       29.57     44.34 o 
  12   5   4      105.97       82.08     37.39 o 
  13   5   4        6.12       26.84     50.90 o 
   6   6   4       90.55       78.46     28.77 o 
   7   6   4     1639.52     1592.74     44.52 o 
   8   6   4       13.24        9.22     33.44 o 
   9   6   4      601.53      530.88     44.00 o 
  10   6   4      119.62      111.81     42.05 o 
  11   6   4       12.67       24.41     45.35 o 
  12   6   4      258.87      276.08     50.79 o 
  13   6   4       95.14      116.63     43.84 o 
   6   7   4      294.49      339.16     30.66 o 
   7   7   4      198.08      279.57     32.67 o 
   8   7   4       96.75      116.05     31.30 o 
   9   7   4      124.12       97.43     34.82 o 
  10   7   4       12.96       28.59     40.42 o 
  11   7   4       46.05       41.52     39.34 o 
   6   8   4      451.54      503.88     33.91 o 
   7   8   4       17.52        8.88     31.60 o 
   8   8   4      395.80      432.72     36.26 o 
   9   8   4      270.17      257.74     42.63 o 
  10   8   4      146.71      197.06     45.33 o 
  11   8   4        3.52       24.31     44.04 o 
  12   8   4       31.72       77.16     41.72 o 
   5   9   4      445.49      536.60     29.58 o 
   6   9   4      102.82       87.40     27.39 o 
   7   9   4      114.63      122.74     34.44 o 
   8   9   4       38.85       31.75     36.08 o 
   9   9   4      707.59      722.72     47.72 o 
  10   9   4       11.25        2.00     45.87 o 
  11   9   4        9.80       34.28     47.57 o 
  12   9   4       39.17       88.00     47.59 o 
   6  10   4       81.87      115.34     30.73 o 
   7  10   4        4.36       14.21     34.48 o 
   8  10   4       45.23       56.17     34.73 o 
   9  10   4       66.97       97.05     43.63 o 
  10  10   4       73.06       59.40     46.80 o 
  11  10   4       11.57       48.58     50.62 o 
   5  11   4     1123.11     1315.56     44.63 o 
   6  11   4       60.32      102.76     33.00 o 
   7  11   4      869.04      864.18     44.38 o 
   8  11   4       28.92       29.87     38.23 o 
   9  11   4       70.12       86.78     38.58 o 
  10  11   4       10.28       13.41     47.45 o 
  11  11   4       10.54       20.36     50.42 o 
   5  12   4       37.91       59.46     32.71 o 
   6  12   4      137.21      182.57     35.93 o 
   7  12   4      130.34      164.53     38.92 o 
   8  12   4       83.79      109.84     39.35 o 
   9  12   4      533.26      553.63     51.04 o 
  10  12   4       11.07       23.14     45.03 o 
   5  13   4      944.52     1064.47     43.81 o 
   6  13   4      137.91      139.81     37.67 o 
   7  13   4        2.24       30.89     38.54 o 
   8  13   4        7.93       18.54     43.85 o 
   9  13   4       46.38       71.10     45.52 o 
  10  13   4        5.33       22.15     49.43 o 
   4  14   4       57.05       39.19     30.57 o 
   5  14   4      801.00      922.12     44.13 o 
   6  14   4       26.43       58.61     35.48 o 
   7  14   4      365.81      371.25     39.37 o 
   8  14   4      180.46      225.76     45.76 o 
   9  14   4      234.72      325.67     45.51 o 
   4  15   4       24.19       27.67     35.17 o 
   5  15   4      121.12      179.27     35.80 o 
   6  15   4       63.27       54.07     40.33 o 
   7  15   4       14.37       28.58     42.85 o 
   8  15   4       18.78       53.67     46.18 o 
   9  15   4      377.18      526.15     53.90 o 
   3  16   4        7.50       -1.29     33.82 o 
   4  16   4       22.95       11.83     34.55 o 
   5  16   4      563.93      671.93     44.22 o 
   6  16   4      206.80      228.91     39.81 o 
   7  16   4       32.25        6.79     45.59 o 
   8  16   4       59.90       87.68     50.14 o 
   2  17   4       30.23       71.55     34.03 o 
   3  17   4        1.71        5.31     35.08 o 
   4  17   4      185.58      180.61     40.46 o 
   5  17   4      345.82      421.18     46.02 o 
   6  17   4      173.59      283.19     36.40 o 
   7  17   4       32.46       50.23     36.00 o 
  -3  -7   5      388.68      332.03     19.24 o 
  -2  -7   5      666.46      627.35     17.10 o 
  -1  -7   5      145.18      175.13     10.06 o 
   4  -7   5      199.95      192.54      9.08 o 
   5  -7   5       68.73       50.51      9.71 o 
   6  -7   5      375.78      364.94     14.42 o 
   7  -7   5      177.97      137.74     14.81 o 
   8  -7   5      469.52      490.85     20.50 o 
   9  -7   5       64.95       45.29     18.90 o 
  10  -7   5      291.56      431.96     29.64 o 
  -3  -6   5     2131.23     1769.58     28.21 o 
  -2  -6   5     1981.76     2213.10     23.34 o 
  -1  -6   5     4082.95     3649.57     24.61 o 
   0  -6   5        0.01        9.96      5.10 o 
   3  -6   5      512.33      447.38      8.17 o 
   4  -6   5     5895.85     6719.99     32.46 o 
   5  -6   5      733.81      845.75     17.31 o 
   6  -6   5      237.30      296.01     14.91 o 
   7  -6   5      333.47      279.24     17.04 o 
   8  -6   5      341.43      347.91     19.84 o 
   9  -6   5       27.41       35.54     23.40 o 
  10  -6   5       22.96       18.85     25.83 o 
  11  -6   5      907.93      890.70     36.31 o 
  12  -6   5      201.52      295.42     34.09 o 
  -3  -5   5       70.98       54.91     15.18 o 
  -2  -5   5      302.40      290.05     14.14 o 
  -1  -5   5      983.04      952.57     13.36 o 
   0  -5   5       10.12       14.37      5.31 o 
   3  -5   5      114.74      111.64      7.08 o 
   4  -5   5      109.50      104.86      9.53 o 
   5  -5   5     4035.74     3792.40     31.82 o 
   6  -5   5     3929.90     4406.82     37.96 o 
   7  -5   5      211.70      253.48     17.72 o 
   8  -5   5      121.05      152.89     22.80 o 
   9  -5   5      102.67       84.48     23.38 o 
  10  -5   5        1.68       19.97     30.09 o 
  11  -5   5      194.29      258.86     30.55 o 
  12  -5   5       55.94      131.29     31.53 o 
  13  -5   5       61.38       77.18     31.23 o 
  -4  -4   5     7473.13     8389.24     51.96 o 
  -3  -4   5      741.84      707.21     16.58 o 
  -2  -4   5     3125.99     3295.32     26.47 o 
  -1  -4   5      369.13      372.16      9.99 o 
   4  -4   5     6393.34     7300.14     38.41 o 
   5  -4   5      226.50      236.43     13.26 o 
   6  -4   5      163.71      267.06     17.76 o 
   7  -4   5      300.23      263.28     18.35 o 
   8  -4   5      194.68      260.60     23.69 o 
   9  -4   5       40.89       41.56     23.16 o 
  10  -4   5      172.79      237.51     27.42 o 
  11  -4   5       12.51       23.77     27.56 o 
  12  -4   5       36.91      187.12     32.68 o 
  13  -4   5       20.36       63.43     30.51 o 
  14  -4   5      135.72      170.49     36.20 o 
  -4  -3   5      167.92      159.37     13.15 o 
  -3  -3   5      303.23      293.24     12.57 o 
  -2  -3   5      694.53      666.24     19.08 o 
   5  -3   5      140.27      162.70     13.17 o 
   6  -3   5       25.28       38.55     13.74 o 
   7  -3   5      401.80      459.00     23.64 o 
   8  -3   5      234.45      274.38     23.30 o 
   9  -3   5       73.49       48.92     23.59 o 
  10  -3   5      117.80      145.11     26.22 o 
  11  -3   5      271.06      275.35     29.39 o 
  12  -3   5      139.33      172.21     31.29 o 
  13  -3   5        9.15        4.62     30.08 o 
  14  -3   5       10.38        7.12     34.09 o 
  -4  -2   5     6943.89     7830.91     47.92 o 
  -3  -2   5        4.19       13.83      9.18 o 
   6  -2   5      118.51      148.03     15.77 o 
   7  -2   5       31.66       48.97     17.12 o 
   8  -2   5       58.57       68.37     22.19 o 
   9  -2   5       12.81       12.89     22.96 o 
  10  -2   5       63.46       65.32     25.18 o 
  11  -2   5      616.31      585.48     33.89 o 
  12  -2   5      188.13      240.67     33.40 o 
  13  -2   5       32.57       60.09     29.83 o 
  14  -2   5        8.58       12.39     34.66 o 
  15  -2   5      422.24      437.48     43.22 o 
  -4  -1   5     1261.58     1392.83     22.25 o 
   6  -1   5     3443.04     3988.11     44.07 o 
   7  -1   5       36.69       72.24     18.62 o 
   8  -1   5       63.19       66.16     20.96 o 
   9  -1   5      222.11      217.61     25.03 o 
  10  -1   5       11.56       15.81     25.51 o 
  11  -1   5      169.60      116.98     27.70 o 
  12  -1   5       19.44       68.51     29.09 o 
  13  -1   5      239.02      237.15     32.90 o 
  14  -1   5      207.44      223.67     39.19 o 
  15  -1   5       57.46       22.77     40.11 o 
  -4   0   5       81.04       72.29     10.46 o 
   7   0   5        3.09       14.84     15.21 o 
   8   0   5       21.02       15.17     27.35 o 
   9   0   5       96.79       96.51     23.47 o 
  10   0   5       44.29       42.37     26.78 o 
  11   0   5       54.02       50.51     28.74 o 
  12   0   5       26.47       59.72     27.76 o 
  13   0   5      144.82      150.42     35.29 o 
  14   0   5      149.14      146.39     39.16 o 
   7   1   5        2.67        9.29     19.87 o 
   8   1   5       35.38       25.92     29.81 o 
   9   1   5       54.27       55.02     25.05 o 
  10   1   5       36.26       42.49     27.27 o 
  11   1   5     1119.39     1073.87     41.23 o 
  12   1   5      105.50      146.30     34.10 o 
  13   1   5       10.57       27.68     34.52 o 
  14   1   5      201.65      255.75     41.21 o 
   7   2   5      356.84      370.83     29.40 o 
   8   2   5      376.30      373.20     36.68 o 
   9   2   5        8.59        2.36     41.85 o 
  10   2   5       44.19       28.88     27.78 o 
  11   2   5      157.73       94.98     30.43 o 
  12   2   5       48.71       48.83     34.16 o 
  13   2   5      890.86      896.67     47.11 o 
  14   2   5       15.35       29.62     35.14 o 
   7   3   5       30.21        8.01     27.12 o 
   8   3   5       84.86       64.63     32.14 o 
   9   3   5       99.82       54.06     40.33 o 
  10   3   5      139.91      180.15     48.48 o 
  11   3   5      144.14      116.36     32.67 o 
  12   3   5      329.12      371.13     40.39 o 
  13   3   5       72.94       13.35     55.98 o 
  14   3   5       16.09       18.40     52.38 o 
   7   4   5        8.03        4.09     21.42 o 
   8   4   5       11.00       -6.24     29.89 o 
   9   4   5       24.40       11.52     34.55 o 
  10   4   5       91.62       97.80     45.66 o 
  11   4   5      273.70      220.07     47.89 o 
  12   4   5       43.33       43.61     49.10 o 
  13   4   5       41.63       23.99     55.80 o 
   6   5   5      120.26      178.80     27.48 o 
   7   5   5      237.43      218.43     32.35 o 
   8   5   5      439.26      373.71     37.47 o 
   9   5   5      306.31      266.34     41.03 o 
  10   5   5       87.36       62.43     43.71 o 
  11   5   5      109.02       84.22     43.80 o 
  12   5   5        1.70      -16.53     45.99 o 
  13   5   5      598.34      672.99     61.14 o 
   6   6   5     1293.31     1643.53     43.28 o 
   7   6   5       48.12       20.52     30.16 o 
   8   6   5      883.31      780.39     42.46 o 
   9   6   5      113.85      108.28     40.11 o 
  10   6   5       29.94       43.71     33.31 o 
  11   6   5      107.89      107.87     44.96 o 
  12   6   5       14.39       45.80     41.70 o 
  13   6   5       89.41       82.65     48.27 o 
   6   7   5      774.96      922.97     38.47 o 
   7   7   5       14.28        6.94     32.20 o 
   8   7   5      314.02      373.46     35.96 o 
   9   7   5      141.43      143.17     41.13 o 
  10   7   5        2.21        1.27     42.92 o 
  11   7   5        7.81       -2.48     48.29 o 
  12   7   5      159.37      215.60     50.63 o 
   6   8   5       54.12       67.05     32.45 o 
   7   8   5        3.69        8.84     32.24 o 
   8   8   5       20.92       -4.38     36.52 o 
   9   8   5      325.56      311.75     43.67 o 
  10   8   5        0.22       61.47     44.97 o 
  11   8   5       64.11       58.43     45.82 o 
  12   8   5       20.16       60.65     47.42 o 
   6   9   5       61.73       70.25     32.36 o 
   7   9   5        0.64       17.74     33.87 o 
   8   9   5      272.11      290.02     40.86 o 
   9   9   5       32.15       51.61     39.93 o 
  10   9   5       10.13       18.36     45.82 o 
  11   9   5      123.95      162.23     47.11 o 
   6  10   5       22.15       36.13     33.76 o 
   7  10   5        4.15       12.47     32.69 o 
   8  10   5      331.08      393.33     43.84 o 
   9  10   5       43.47       42.50     34.36 o 
  10  10   5       60.46       57.36     43.58 o 
  11  10   5       11.19       13.67     44.42 o 
   6  11   5      782.79      822.58     43.27 o 
   7  11   5        5.99       11.71     35.88 o 
   8  11   5       58.34       90.33     36.77 o 
   9  11   5       23.48        8.61     44.09 o 
  10  11   5        5.47       22.82     46.53 o 
  11  11   5       12.69       30.77     49.50 o 
   6  12   5       34.41       14.74     35.24 o 
   7  12   5       29.21       40.61     35.48 o 
   8  12   5       96.87       70.77     35.73 o 
   9  12   5        9.13        4.48     47.97 o 
  10  12   5       30.96       11.66     48.34 o 
   5  13   5        8.23       70.19     37.04 o 
   6  13   5       68.62       53.48     36.96 o 
   7  13   5        4.40      -25.83     40.73 o 
   8  13   5        1.71       55.32     42.20 o 
   9  13   5       28.44       36.03     47.14 o 
   5  14   5       32.18       19.89     36.20 o 
   6  14   5      213.16      248.46     37.15 o 
   7  14   5        3.69       -2.87     44.20 o 
   8  14   5      111.29      162.79     45.88 o 
   9  14   5        9.85       45.56     49.05 o 
   4  15   5       55.49       86.57     35.95 o 
   5  15   5       37.29       33.14     38.37 o 
   6  15   5       12.64       25.89     40.79 o 
   7  15   5       95.15      122.83     40.98 o 
   8  15   5        7.31        0.33     49.47 o 
   3  16   5       24.85       10.99     35.30 o 
   4  16   5       33.70       24.82     39.24 o 
   6  16   5       30.89       36.35     42.87 o 
   7  16   5       24.00      -13.02     47.48 o 
   8  16   5      276.87      311.51     49.37 o 
   4  17   5        9.21       10.07     39.42 o 
   5  17   5       14.56       71.82     42.16 o 
   6  17   5       34.36       58.16     34.88 o 
   7  17   5        0.22       22.98     36.41 o 
  -3  -8   6      541.14      327.62     20.15 o 
  -2  -8   6     7565.91     7762.75     45.63 o 
  -1  -8   6      626.38      502.60     13.45 o 
   5  -8   6     1768.08     1564.86     17.87 o 
   6  -8   6      155.30      221.21     12.69 o 
   7  -8   6     1735.74     1390.28     24.00 o 
   8  -8   6        2.76      -10.61     15.36 o 
   9  -8   6     1836.25     1709.15     35.29 o 
  -3  -7   6     3408.32     2888.98     31.18 o 
  -2  -7   6      154.30      145.51     13.47 o 
  -1  -7   6        4.38       10.59      7.19 o 
   0  -7   6     1370.32     1534.61     13.79 o 
   3  -7   6      400.61      236.36      6.00 o 
   4  -7   6     2859.85     3287.48     22.07 o 
   5  -7   6     1695.87     1385.62     18.82 o 
   6  -7   6      463.23      523.97     16.15 o 
   7  -7   6     3665.26     3358.15     35.29 o 
   8  -7   6       18.65       20.80     15.75 o 
   9  -7   6     1608.24     1548.70     35.66 o 
  10  -7   6      142.73      137.67     26.81 o 
  11  -7   6      121.85      130.68     29.38 o 
  -3  -6   6      143.06       88.88     15.92 o 
  -2  -6   6     4287.40     4965.99     34.19 o 
  -1  -6   6      945.55      916.68     15.41 o 
   0  -6   6     1111.66     1155.49     12.40 o 
   3  -6   6     1739.44     1576.69     14.40 o 
   4  -6   6     3462.56     4008.23     26.52 o 
   5  -6   6     8318.69     7433.20     41.22 o 
   6  -6   6      679.30      744.61     18.42 o 
   7  -6   6     2274.98     2050.61     30.36 o 
   8  -6   6        8.15       11.47     20.21 o 
   9  -6   6     1069.91     1113.36     33.02 o 
  10  -6   6      357.32      352.88     28.82 o 
  11  -6   6      277.68      319.72     31.27 o 
  12  -6   6       25.73       31.83     30.70 o 
  13  -6   6      195.69      193.87     34.26 o 
  -3  -5   6     1165.98      955.98     20.46 o 
  -2  -5   6    12309.91    13270.55     55.45 o 
  -1  -5   6      645.70      608.65     11.91 o 
   4  -5   6        2.47       11.65      8.90 o 
   5  -5   6     3740.58     3123.19     29.91 o 
   6  -5   6      118.84      134.88     14.71 o 
   7  -5   6      630.79      534.05     20.57 o 
   8  -5   6       39.71       38.96     20.91 o 
   9  -5   6     2118.93     2109.27     40.10 o 
  10  -5   6      728.26      793.17     32.88 o 
  11  -5   6      335.10      334.16     30.62 o 
  12  -5   6      101.40      102.89     31.44 o 
  13  -5   6       20.14       19.41     30.59 o 
  -3  -4   6     1408.98     1216.51     20.37 o 
  -2  -4   6      238.68      239.42     13.78 o 
   5  -4   6     2335.80     1787.72     24.38 o 
   6  -4   6     1481.46     1638.98     26.45 o 
   7  -4   6     3088.80     3005.53     38.36 o 
   8  -4   6      466.67      599.00     25.96 o 
   9  -4   6     2014.48     2215.84     41.74 o 
  10  -4   6       53.83       33.08     24.28 o 
  11  -4   6      111.25       96.63     26.88 o 
  12  -4   6      146.38      110.94     30.11 o 
  13  -4   6       17.72       -6.63     38.59 o 
  14  -4   6        3.35      -14.50     44.28 o 
  -4  -3   6       16.07       24.30     11.59 o 
  -3  -3   6     1089.62      902.25     17.72 o 
   5  -3   6     9835.30     9489.88     53.98 o 
   6  -3   6      138.43      146.84     17.37 o 
   7  -3   6     5692.07     6304.53     52.96 o 
   8  -3   6      118.06      149.36     22.21 o 
   9  -3   6     1849.80     2101.25     39.48 o 
  10  -3   6      134.37      128.92     26.09 o 
  11  -3   6       85.24       94.68     27.92 o 
  12  -3   6      237.69      235.22     31.60 o 
  13  -3   6       34.57       39.87     28.65 o 
  14  -3   6        4.82       10.28     30.12 o 
  15  -3   6      102.23       93.70     34.56 o 
  -4  -2   6        3.59       -2.93     10.85 o 
   6  -2   6     1100.14     1168.09     28.66 o 
   7  -2   6     1625.20     1727.51     33.44 o 
   8  -2   6      344.26      394.77     23.17 o 
   9  -2   6     2005.99     2122.37     40.77 o 
  10  -2   6      357.78      316.65     28.42 o 
  11  -2   6       68.63       77.91     27.60 o 
  12  -2   6       96.31       63.03     30.96 o 
  13  -2   6      177.47      222.07     32.90 o 
  14  -2   6        1.20       -7.21     32.52 o 
  15  -2   6      434.97      397.63     42.91 o 
  -4  -1   6     2693.62     3089.15     31.59 o 
   6  -1   6       95.69      104.26     19.09 o 
   7  -1   6     1121.61      889.54     27.36 o 
   8  -1   6       61.77       70.24     19.53 o 
   9  -1   6     1396.86     1309.46     35.51 o 
  10  -1   6       38.42       16.77     25.07 o 
  11  -1   6      259.50      242.19     31.15 o 
  12  -1   6      111.40      106.26     28.49 o 
  13  -1   6       15.94       19.06     33.09 o 
  14  -1   6       25.55       18.05     32.82 o 
  15  -1   6      214.49      224.53     41.90 o 
   7   0   6     2466.76     2305.40     37.67 o 
   8   0   6        5.83        5.65     20.24 o 
   9   0   6     2021.91     1698.64     41.31 o 
  10   0   6      162.23      160.14     28.21 o 
  11   0   6       20.72       -4.08     26.92 o 
  12   0   6        8.35       -3.12     27.01 o 
  13   0   6        0.52       12.20     34.21 o 
  14   0   6       47.39       50.21     33.43 o 
   7   1   6     3672.55     3204.55     54.01 o 
   8   1   6        6.80       -9.07     26.92 o 
   9   1   6     1355.16     1202.08     37.91 o 
  10   1   6      219.56      243.30     29.79 o 
  11   1   6        7.09       43.09     29.58 o 
  12   1   6        0.48       17.73     32.40 o 
  13   1   6       41.02       69.28     36.32 o 
  14   1   6       28.16       49.26     37.24 o 
   7   2   6      822.92      687.00     28.84 o 
   8   2   6       75.30       79.46     33.30 o 
   9   2   6      540.24      490.93     31.11 o 
  10   2   6       74.41       72.61     28.73 o 
  11   2   6      311.12      317.02     35.01 o 
  12   2   6       40.14       19.15     33.02 o 
  13   2   6       79.97      108.00     36.26 o 
  14   2   6       33.39       40.68     40.35 o 
   7   3   6      654.48      513.24     35.63 o 
   8   3   6        5.78       12.06     32.69 o 
   9   3   6     1273.45     1073.39     54.42 o 
  10   3   6       64.09       54.13     38.90 o 
  11   3   6       23.87       22.20     49.13 o 
  12   3   6      131.92      156.09     50.91 o 
  13   3   6       85.54       89.62     39.15 o 
  14   3   6       34.48       54.26     41.36 o 
   7   4   6     1332.06     1136.13     40.84 o 
   8   4   6        8.57        0.23     34.75 o 
   9   4   6      788.00      606.28     45.53 o 
  10   4   6      235.70      214.46     46.15 o 
  11   4   6       22.13       40.55     32.95 o 
  12   4   6      115.03      120.50     47.20 o 
  13   4   6       19.79       31.88     51.28 o 
   7   5   6      111.48       88.31     32.07 o 
   8   5   6      142.25      115.49     35.55 o 
   9   5   6      887.52      778.38     48.86 o 
  10   5   6      268.37      281.60     45.86 o 
  11   5   6       41.40       36.70     35.48 o 
  12   5   6       52.82       58.12     47.87 o 
  13   5   6      192.66      201.10     47.38 o 
   7   6   6       96.27       65.84     30.87 o 
   8   6   6      368.60      372.05     39.06 o 
   9   6   6     2032.44     1837.81     58.51 o 
  10   6   6       44.41       45.87     41.59 o 
  11   6   6        5.47       30.12     45.06 o 
  12   6   6      245.45      285.93     52.66 o 
   7   7   6       12.78        8.42     32.95 o 
   8   7   6       77.68       67.71     34.73 o 
   9   7   6      421.99      338.29     40.20 o 
  10   7   6      210.97      250.34     45.46 o 
  11   7   6       33.59       42.66     40.05 o 
  12   7   6       20.18       51.29     48.54 o 
   6   8   6      772.32      876.52     39.75 o 
   7   8   6        0.77       -2.87     34.22 o 
   8   8   6      743.33      767.56     44.95 o 
   9   8   6      324.64      373.96     38.44 o 
  10   8   6      983.94     1206.47     56.06 o 
  11   8   6      105.47       98.22     43.69 o 
  12   8   6      113.52      181.63     46.14 o 
   7   9   6        3.99        1.26     35.91 o 
   8   9   6      102.49      102.82     40.43 o 
   9   9   6      566.79      584.07     48.17 o 
  10   9   6      115.44      121.38     44.82 o 
  11   9   6       95.30      103.84     47.78 o 
   6  10   6      229.21      242.03     37.08 o 
   7  10   6       89.57       80.35     34.57 o 
   8  10   6      310.54      329.94     39.61 o 
   9  10   6        2.64       15.62     40.36 o 
  10  10   6       19.65       74.21     46.66 o 
  11  10   6       30.05        4.63     51.91 o 
   6  11   6       23.54       74.70     36.97 o 
   7  11   6       45.33       47.18     37.81 o 
   8  11   6       22.37       15.23     40.64 o 
   9  11   6       36.80       47.00     36.58 o 
  10  11   6      393.68      536.22     54.40 o 
   6  12   6        7.58        5.38     38.61 o 
   7  12   6       59.30       49.17     39.56 o 
   8  12   6       20.85       25.00     44.06 o 
   9  12   6        6.51       10.60     45.55 o 
  10  12   6       64.66      110.52     46.91 o 
   6  13   6       26.32       14.68     35.54 o 
   7  13   6       15.36      -10.81    114.53 o 
   8  13   6      509.12      625.29     47.55 o 
   9  13   6        5.87       15.78     45.76 o 
   5  14   6       23.98       22.18     37.63 o 
   6  14   6      164.95      168.63     42.45 o 
   7  14   6        3.11       28.83     41.99 o 
   8  14   6       93.59      161.11     48.62 o 
   9  14   6       34.56       67.25     48.72 o 
   5  15   6      438.63      517.94     44.76 o 
   6  15   6      274.67      299.87     40.58 o 
   7  15   6      111.58      156.80     47.57 o 
   8  15   6       22.01       42.41     48.77 o 
   4  16   6       18.90       45.31     40.35 o 
   5  16   6        2.60      -18.21     42.31 o 
   7  16   6      106.27      130.89     49.37 o 
   3  17   6       34.09       23.14     37.65 o 
   4  17   6       69.43       36.11     41.35 o 
   6  17   6        0.56       12.41     36.15 o 
   7  17   6        0.55       29.59     35.71 o 
  -2  -9   7      403.57      368.77     14.74 o 
  -1  -9   7     1188.52     1015.76     17.42 o 
   6  -9   7      505.23      515.53     14.28 o 
   7  -9   7        0.01        7.84     12.41 o 
   8  -9   7      836.60      841.99     23.13 o 
  -3  -8   7     3500.91     2875.70     35.36 o 
  -2  -8   7     1949.00     2005.85     26.17 o 
  -1  -8   7     1656.89     1476.78     19.16 o 
   0  -8   7        6.45       12.20      6.13 o 
   3  -8   7      605.86      305.25      5.05 o 
   4  -8   7     3943.43     4101.79     22.32 o 
   5  -8   7      209.52      217.65     10.71 o 
   6  -8   7        9.80       20.14     11.19 o 
   7  -8   7      664.26      663.50     19.66 o 
   8  -8   7     1226.82     1130.01     25.46 o 
   9  -8   7       49.01       48.44     23.41 o 
  10  -8   7       23.15        6.85     25.95 o 
  11  -8   7      237.35      210.71     31.20 o 
  -3  -7   7        2.13       15.66     14.49 o 
  -2  -7   7        2.87       26.14     12.53 o 
  -1  -7   7     1329.97     1201.42     16.69 o 
   0  -7   7       55.00       59.31      7.25 o 
   3  -7   7     1162.03     1017.37     11.49 o 
   4  -7   7        0.26       24.50      8.24 o 
   5  -7   7      681.04      600.34     14.67 o 
   6  -7   7      411.91      354.34     15.38 o 
   7  -7   7     1121.95     1094.07     24.17 o 
   8  -7   7      276.68      312.33     23.98 o 
   9  -7   7       77.93       91.18     23.96 o 
  10  -7   7        4.08        3.60     27.72 o 
  11  -7   7      307.91      299.54     30.36 o 
  12  -7   7       10.89       38.42     30.38 o 
  -3  -6   7       50.76       57.18     15.37 o 
  -2  -6   7       75.04       49.16     12.80 o 
  -1  -6   7        1.26        5.97      7.78 o 
   4  -6   7      430.79      570.78     13.49 o 
   5  -6   7      606.35      634.68     16.08 o 
   6  -6   7      265.70      267.60     14.66 o 
   7  -6   7        1.76       26.99     15.31 o 
   8  -6   7       24.51       25.67     20.94 o 
   9  -6   7       38.06       60.21     23.38 o 
  10  -6   7      233.10      260.76     28.18 o 
  11  -6   7       59.36       50.54     28.28 o 
  12  -6   7       68.69      108.26     31.08 o 
  13  -6   7      252.05      246.97     34.79 o 
  14  -6   7       17.80       -3.39     42.94 o 
  -3  -5   7     2296.71     2286.86     28.05 o 
  -2  -5   7     4378.26     4598.85     33.61 o 
   5  -5   7       21.54       29.67     11.59 o 
   6  -5   7     1008.88     1088.45     22.25 o 
   7  -5   7      115.64      143.90     19.39 o 
   8  -5   7      465.40      548.36     24.71 o 
   9  -5   7      327.21      393.22     27.20 o 
  10  -5   7       50.02       28.71     25.56 o 
  11  -5   7        9.18       15.38     33.79 o 
  12  -5   7      488.09      509.14     35.30 o 
  13  -5   7       73.82       61.41     30.43 o 
  14  -5   7        5.87      -12.71    151.00 o 
  -3  -4   7       22.50       34.56     12.09 o 
   5  -4   7      563.75      491.55     17.08 o 
   6  -4   7       77.69       62.19     14.31 o 
   7  -4   7      233.72      284.52     20.95 o 
   8  -4   7       47.80       37.67     21.65 o 
   9  -4   7       29.33       41.01     23.33 o 
  10  -4   7       75.55       84.01     25.10 o 
  11  -4   7      152.37      173.01     28.21 o 
  12  -4   7       41.79       33.13     25.14 o 
  13  -4   7       10.69       16.79     29.94 o 
  14  -4   7      273.01      256.62     37.34 o 
   6  -3   7        2.54        5.96     13.78 o 
   7  -3   7      271.64      304.79     21.64 o 
   8  -3   7      112.58      138.35     20.69 o 
   9  -3   7      115.40      115.00     22.54 o 
  10  -3   7        6.98       15.16     34.41 o 
  11  -3   7      791.02      774.52     35.86 o 
  12  -3   7      179.37      142.50     31.96 o 
  13  -3   7       55.39       49.19     30.97 o 
  14  -3   7       47.52       -7.41     34.05 o 
  15  -3   7        7.05       -9.53     51.07 o 
   6  -2   7       89.67      127.59     17.50 o 
   7  -2   7       25.18       24.21     16.70 o 
   8  -2   7       71.21       75.12     20.03 o 
   9  -2   7      254.71      252.97     25.39 o 
  10  -2   7      915.38      996.34     35.43 o 
  11  -2   7      121.21      123.36     26.36 o 
  12  -2   7      319.00      325.08     34.84 o 
  13  -2   7      192.38      217.97     32.85 o 
  14  -2   7       56.78       82.62     37.27 o 
  15  -2   7       16.47       -8.02     50.84 o 
   7  -1   7      562.15      619.09     24.77 o 
   8  -1   7       32.12       28.08     20.54 o 
   9  -1   7      241.49      245.65     23.22 o 
  10  -1   7      249.03      240.60     29.11 o 
  11  -1   7      156.32      161.65     29.62 o 
  12  -1   7       44.98       42.32     27.85 o 
  13  -1   7       16.82       17.28     30.84 o 
  14  -1   7       82.16       83.57     37.14 o 
   7   0   7      230.75      261.44     22.93 o 
   8   0   7      123.63      101.50     21.60 o 
   9   0   7       19.38       15.96     24.11 o 
  10   0   7      175.71      184.20     28.61 o 
  11   0   7      546.37      596.16     34.90 o 
  12   0   7       93.96      105.01     33.82 o 
  13   0   7      149.82      144.34     32.44 o 
  14   0   7        6.12       43.99     38.03 o 
   7   1   7      107.77      112.55     28.19 o 
   8   1   7      331.51      329.48     35.44 o 
   9   1   7       11.25       16.34     25.46 o 
  10   1   7       19.72        8.90     27.66 o 
  11   1   7       88.44       75.39     30.07 o 
  12   1   7       68.81      109.16     34.18 o 
  13   1   7      458.06      486.60     41.45 o 
  14   1   7      146.10      215.43     43.13 o 
   7   2   7      962.41      831.43     41.38 o 
   8   2   7     2142.37     2175.12     61.82 o 
   9   2   7      987.13      913.65     35.33 o 
  10   2   7      344.02      402.85     33.39 o 
  11   2   7      343.89      348.72     35.54 o 
  12   2   7      108.23      125.71     35.60 o 
  13   2   7       57.19       16.72     49.58 o 
  14   2   7       38.76       28.08     41.36 o 
   7   3   7       76.27       87.95     31.61 o 
   8   3   7      359.21      208.24     27.43 o 
   9   3   7     1219.91      975.34     52.14 o 
  10   3   7      509.75      489.89     51.15 o 
  11   3   7      598.20      618.30     55.42 o 
  12   3   7       12.82       18.29     35.26 o 
  13   3   7      214.03      201.21     41.57 o 
   7   4   7       52.41       49.13     31.39 o 
   8   4   7      439.96      364.31     38.98 o 
   9   4   7      102.16       44.26     36.99 o 
  10   4   7      174.06      121.15     41.43 o 
  11   4   7       72.15       29.94     44.03 o 
  12   4   7       27.57       31.50     47.94 o 
  13   4   7      136.71      168.63     45.61 o 
   7   5   7       81.96       57.55     33.19 o 
   8   5   7     1197.13     1065.05     46.84 o 
   9   5   7      401.62      331.41     44.02 o 
  10   5   7      983.79      992.38     54.59 o 
  11   5   7      186.06      180.67     46.47 o 
  12   5   7       31.78       18.54     40.75 o 
  13   5   7       33.59       45.48     55.10 o 
   7   6   7      149.98      183.00     35.56 o 
   8   6   7      654.94      514.46     41.62 o 
   9   6   7      501.78      450.15     45.42 o 
  10   6   7      698.48      619.67     49.45 o 
  11   6   7      850.73      876.20     55.08 o 
  12   6   7      112.21      190.00     41.81 o 
   7   7   7      320.91      347.46     35.95 o 
   8   7   7       99.98       84.50     36.99 o 
   9   7   7       36.57       45.75     38.33 o 
  10   7   7       53.33        6.78     43.10 o 
  11   7   7      197.33      214.45     42.20 o 
  12   7   7        9.82       31.58     48.02 o 
   7   8   7       65.65       91.77     36.67 o 
   8   8   7      711.97      793.60     42.72 o 
   9   8   7        0.21       15.76     40.87 o 
  10   8   7       94.89      203.86     44.42 o 
  11   8   7      141.59      146.98     45.54 o 
   7   9   7      228.96      252.75     38.12 o 
   8   9   7      597.42      706.48     46.30 o 
   9   9   7       17.89       65.69     43.97 o 
  10   9   7       19.36       25.62     44.74 o 
  11   9   7      110.98      106.46     48.80 o 
   7  10   7      209.13      206.62     38.94 o 
   8  10   7       70.66       71.68     42.10 o 
   9  10   7      196.73      205.16     46.00 o 
  10  10   7       37.00       83.13     48.55 o 
  11  10   7       17.66       40.23     48.41 o 
   7  11   7       47.80       60.56     36.54 o 
   8  11   7        2.84       11.74     38.07 o 
   9  11   7       23.21       37.31     45.17 o 
  10  11   7      147.52      230.61     52.73 o 
   6  12   7      247.38      280.02     41.89 o 
   7  12   7       30.49       32.91     40.44 o 
   8  12   7      343.71      423.65     48.51 o 
   9  12   7        5.15       14.23     42.87 o 
   7  13   7       60.08       68.05     43.37 o 
   8  13   7        3.87       57.44     39.73 o 
   9  13   7      217.21      276.92     51.65 o 
   6  14   7      212.48      252.26     38.15 o 
   7  14   7       81.35       77.96     44.09 o 
   8  14   7      113.47      145.57     48.20 o 
   5  15   7        3.94        0.43     41.99 o 
   6  15   7       34.39       77.78     45.32 o 
   7  15   7       18.13      118.23     48.96 o 
   8  15   7      232.55      363.91     52.36 o 
   5  16   7       83.10       49.69     33.47 o 
   6  16   7      217.03      276.96     39.70 o 
   7  16   7        6.77       52.35     37.12 o 
   5  17   7        9.12       -3.56     33.36 o 
   6  17   7       47.15       35.70     36.14 o 
  -2 -10   8     2471.34     2610.98     29.17 o 
  -2  -9   8      153.81      122.81     13.68 o 
  -1  -9   8      486.77      450.89     12.76 o 
   0  -9   8     2833.29     2910.56     20.69 o 
   1  -9   8       93.84       43.87      3.89 o 
   4  -9   8       90.23       75.63      6.92 o 
   5  -9   8      314.72      240.79     11.50 o 
   6  -9   8     1109.40     1101.42     18.40 o 
   7  -9   8      307.36      294.30     15.65 o 
   8  -9   8     1883.83     1798.80     29.75 o 
   9  -9   8       10.77       -7.62     17.31 o 
  10  -9   8      343.91      346.35     23.24 o 
  -2  -8   8     2616.17     2798.10     29.21 o 
  -1  -8   8      767.08      679.12     15.72 o 
   0  -8   8      117.43      210.00      8.67 o 
   1  -8   8      252.13      163.76      6.10 o 
   3  -8   8        7.73        8.68      4.59 o 
   4  -8   8     1722.59     1579.80     15.80 o 
   5  -8   8        2.08        6.27      8.93 o 
   6  -8   8        0.09        8.64     11.02 o 
   7  -8   8     1232.16     1209.19     24.19 o 
   8  -8   8      220.36      191.81     23.09 o 
   9  -8   8       32.50       -2.52     23.82 o 
  10  -8   8      206.79      237.10     26.93 o 
  11  -8   8       87.69       74.59     28.03 o 
  12  -8   8     2521.07     2903.28     52.88 o 
  -3  -7   8      823.22      753.14     22.40 o 
  -2  -7   8     3608.60     3906.11     32.48 o 
  -1  -7   8      536.57      447.96     12.54 o 
   4  -7   8      206.73      204.47     10.25 o 
   5  -7   8      923.20      958.72     17.40 o 
   6  -7   8      793.83      881.86     19.57 o 
   7  -7   8      758.64      810.08     24.82 o 
   8  -7   8      408.51      407.12     24.40 o 
   9  -7   8      109.18      103.66     23.38 o 
  10  -7   8       56.77       84.10     25.83 o 
  11  -7   8       48.34       41.26     26.53 o 
  12  -7   8      862.80      863.92     38.41 o 
  13  -7   8      176.65      171.84     34.38 o 
  -3  -6   8       37.50       44.71     12.57 o 
  -2  -6   8      277.97      156.55     12.77 o 
   5  -6   8        0.71       -1.74     10.90 o 
   6  -6   8      103.05      108.52     13.30 o 
   7  -6   8      522.70      482.00     22.44 o 
   8  -6   8      498.02      564.66     25.19 o 
   9  -6   8      504.29      523.76     27.66 o 
  10  -6   8     3373.82     3609.92     51.64 o 
  11  -6   8      353.23      374.29     30.51 o 
  12  -6   8     1001.53     1201.80     41.26 o 
  13  -6   8       14.36        2.80     42.18 o 
  14  -6   8      709.79      822.91     44.95 o 
  -3  -5   8     1537.24     1784.12     26.98 o 
   6  -5   8      273.81      310.42     18.67 o 
   7  -5   8      504.25      604.02     23.71 o 
   8  -5   8       42.23       22.77     20.06 o 
   9  -5   8      151.57      132.44     23.44 o 
  10  -5   8      721.68      766.99     32.85 o 
  11  -5   8      163.91      127.76     28.08 o 
  12  -5   8     2098.64     2293.84     50.18 o 
  13  -5   8        8.77      -11.19     38.76 o 
  14  -5   8      774.44      892.19     44.80 o 
  15  -5   8      174.23      182.09     42.70 o 
   6  -4   8      126.91      134.67     17.79 o 
   7  -4   8      102.10      105.29     19.44 o 
   8  -4   8     3300.31     3502.09     45.89 o 
   9  -4   8       10.08        3.86     28.28 o 
  10  -4   8      125.65      179.91     25.85 o 
  11  -4   8      382.82      331.03     29.89 o 
  12  -4   8      395.72      367.18     33.63 o 
  13  -4   8        1.42       -1.44     38.88 o 
  14  -4   8      625.36      689.81     43.39 o 
  15  -4   8       25.04      -10.76     49.63 o 
   6  -3   8      203.76      212.70     18.74 o 
   7  -3   8       13.05       38.07     17.72 o 
   8  -3   8      267.04      249.54     21.87 o 
   9  -3   8       47.69       47.70     18.40 o 
  10  -3   8     4102.95     3735.58     56.13 o 
  11  -3   8       33.89       15.95     25.60 o 
  12  -3   8      627.26      687.71     38.76 o 
  13  -3   8       34.71       30.72     31.62 o 
  14  -3   8      395.34      540.72     42.65 o 
  15  -3   8       12.08       -6.24     52.33 o 
   7  -2   8      293.03      281.10     20.89 o 
   8  -2   8       65.81       69.89     20.07 o 
   9  -2   8      578.08      539.36     26.98 o 
  10  -2   8     1112.95     1073.79     37.91 o 
  11  -2   8       40.70       30.94     28.37 o 
  12  -2   8     2057.80     2143.92     52.27 o 
  13  -2   8      380.28      306.23     37.61 o 
  14  -2   8      604.55      772.11     43.96 o 
   7  -1   8      361.13      380.54     23.17 o 
   8  -1   8      892.30      771.05     29.37 o 
   9  -1   8      111.04       87.26     24.08 o 
  10  -1   8      281.76      339.54     29.73 o 
  11  -1   8       83.21       68.24     29.83 o 
  12  -1   8     1339.79     1479.86     45.14 o 
  13  -1   8       50.21       47.21     32.23 o 
  14  -1   8      494.32      548.56     44.60 o 
   7   0   8     1039.12     1027.73     30.87 o 
   8   0   8      287.16      274.92     24.97 o 
   9   0   8       97.90       69.19     24.79 o 
  10   0   8      351.58      351.81     31.24 o 
  11   0   8      128.71      111.30     31.56 o 
  12   0   8      571.91      546.24     35.72 o 
  13   0   8       17.99       54.18     35.98 o 
  14   0   8      370.08      528.65     45.77 o 
   7   1   8      210.75      194.54     23.87 o 
   8   1   8     1901.73     2013.64     42.27 o 
   9   1   8      111.85      103.57     26.04 o 
  10   1   8      407.49      484.25     33.95 o 
  11   1   8       11.94       -0.81     27.56 o 
  12   1   8      235.91      242.14     37.03 o 
  13   1   8       24.41       31.74     37.56 o 
  14   1   8      237.65      317.11     45.11 o 
   8   2   8      396.83      307.26     28.55 o 
   9   2   8      463.76      445.18     31.36 o 
  10   2   8     1304.38     1460.37     44.55 o 
  11   2   8       48.64       63.12     31.88 o 
  12   2   8      599.89      761.00     44.36 o 
   8   3   8      401.16      327.61     40.91 o 
   9   3   8       40.62       33.76     37.88 o 
  10   3   8      229.08      172.76     42.84 o 
  11   3   8        7.67       18.89     33.63 o 
  12   3   8      138.04      146.30     48.13 o 
  13   3   8        0.06       31.37     42.81 o 
   8   4   8      843.00      648.18     44.41 o 
   9   4   8       53.72       50.40     37.48 o 
  10   4   8      255.75      244.11     45.00 o 
  11   4   8      111.28      120.98     46.31 o 
  12   4   8       31.09       16.57     40.75 o 
  13   4   8      214.18      251.69     46.92 o 
   8   5   8      242.64      193.80     33.61 o 
   9   5   8      502.58      407.93     44.45 o 
  10   5   8      338.25      355.24     46.48 o 
  11   5   8      164.60      176.59     48.62 o 
  12   5   8      292.56      401.94     45.09 o 
   7   6   8      145.45      166.16     34.71 o 
   8   6   8      137.71      125.17     34.02 o 
   9   6   8       39.32       41.78     37.35 o 
  10   6   8       31.55       48.22     39.16 o 
  11   6   8       39.13       77.53     46.09 o 
  12   6   8      400.52      506.68     48.31 o 
   7   7   8      671.42      659.07     43.17 o 
   8   7   8       45.05       28.54     36.78 o 
   9   7   8      102.48       98.39     35.72 o 
  10   7   8        0.67       42.60     40.99 o 
  11   7   8      101.35      112.00     41.68 o 
  12   7   8       44.48       44.18     48.83 o 
   7   8   8      968.72     1107.91     47.68 o 
   8   8   8       60.94       91.43     41.16 o 
   9   8   8       87.34       77.94     40.53 o 
  10   8   8       48.78       82.66     44.39 o 
  11   8   8       10.26       11.49     49.04 o 
   7   9   8     1088.14     1270.47     51.82 o 
   8   9   8       14.48      -16.82     42.29 o 
   9   9   8       80.39       61.11     43.13 o 
  10   9   8        3.75       27.23     44.81 o 
  11   9   8       71.96      120.48     51.55 o 
   7  10   8      286.12      276.09     44.70 o 
   8  10   8        6.61        0.62     43.53 o 
   9  10   8       33.17       40.91     42.76 o 
  10  10   8       33.30       58.14     46.64 o 
   7  11   8      144.08      253.01     41.86 o 
   8  11   8       25.68       71.80     43.51 o 
   9  11   8       28.94       30.56     45.32 o 
  10  11   8      159.97      213.06     47.00 o 
   7  12   8      685.58      829.19     51.78 o 
   8  12   8       35.84       82.03     45.70 o 
   9  12   8       17.98        7.58     47.01 o 
   6  13   8      286.92      327.60     45.48 o 
   7  13   8      350.98      384.22     48.39 o 
   8  13   8       81.50      101.91     46.04 o 
   9  13   8        2.23       62.00     51.00 o 
   6  14   8       34.01       61.45     44.83 o 
   7  14   8      183.63      303.19     47.41 o 
   8  14   8       10.74       38.48     48.25 o 
   5  15   8        4.19      -19.80     43.74 o 
   7  15   8      612.57      811.91     48.18 o 
   5  16   8        3.03        9.51     36.88 o 
   6  16   8      128.09      123.49     39.04 o 
   4  17   8       26.38       -6.93     44.22 o 
   5  17   8       15.72       22.17     36.02 o 
   6  17   8        3.27       -1.47     35.24 o 
  -2 -10   9     1627.86     1671.90     25.91 o 
  -1 -10   9     1143.00      992.07     18.25 o 
   0 -10   9       91.31       58.02      9.20 o 
   1 -10   9      197.36      101.25      4.71 o 
   5 -10   9      330.08      226.55      8.17 o 
   6 -10   9      150.09      131.50     10.92 o 
   7 -10   9        3.27       11.66     12.75 o 
   8 -10   9      848.25      852.25     21.71 o 
   9 -10   9      100.63       95.00     18.14 o 
  -2  -9   9      903.04     1021.31     21.89 o 
  -1  -9   9       43.47       38.35      9.39 o 
   0  -9   9        0.94        7.43      7.47 o 
   1  -9   9      225.74      121.53      7.00 o 
   3  -9   9        6.99       10.25      3.76 o 
   4  -9   9       38.90       48.73      8.18 o 
   5  -9   9       29.83       30.95     11.43 o 
   6  -9   9       20.59       26.02     11.16 o 
   7  -9   9       47.92       35.25     14.09 o 
   8  -9   9     2326.72     2174.20     32.20 o 
   9  -9   9      109.90       82.71     18.47 o 
  10  -9   9       37.28       50.15     26.16 o 
  11  -9   9      204.33      233.72     31.27 o 
  -2  -8   9      243.08      305.18     14.13 o 
  -1  -8   9      480.62      378.98     12.84 o 
   0  -8   9       15.81       35.76      7.87 o 
   4  -8   9        0.11        6.78      7.95 o 
   5  -8   9      300.86      252.14     12.01 o 
   6  -8   9      601.97      600.45     16.93 o 
   7  -8   9      110.17      125.96     19.72 o 
   8  -8   9      179.18      117.09     19.42 o 
   9  -8   9      447.63      414.99     26.42 o 
  10  -8   9      195.46      213.58     26.69 o 
  11  -8   9       38.21       19.70     28.43 o 
  12  -8   9      153.38      193.14     33.03 o 
  13  -8   9      129.65      112.34     34.03 o 
  -2  -7   9        5.11       -2.02     13.40 o 
  -1  -7   9     1019.56      937.62     16.68 o 
   5  -7   9       68.50       89.65     11.26 o 
   6  -7   9      108.59      105.71     12.87 o 
   7  -7   9       69.72       69.87     20.25 o 
   8  -7   9        9.48       14.99     22.49 o 
   9  -7   9      112.35      127.53     25.11 o 
  10  -7   9       50.05       53.27     25.40 o 
  11  -7   9        1.83        3.32     34.36 o 
  12  -7   9       16.08       17.52     37.51 o 
  13  -7   9       31.68       41.65     33.47 o 
  14  -7   9      127.43       84.30     39.23 o 
   6  -6   9        9.07       22.71     16.23 o 
   7  -6   9       13.80       10.75     19.51 o 
   8  -6   9      248.70      280.01     22.62 o 
   9  -6   9       85.09       79.24     23.17 o 
  10  -6   9      174.08      165.16     26.30 o 
  11  -6   9       25.33        5.77     33.72 o 
  12  -6   9       29.34       59.10     29.81 o 
  13  -6   9       21.14        3.04     40.95 o 
  14  -6   9      134.98      149.40     37.75 o 
  15  -6   9       49.72       39.86     40.91 o 
   6  -5   9        0.65       18.60     16.98 o 
   7  -5   9       18.44       29.01     18.31 o 
   8  -5   9      161.04      197.09     21.29 o 
   9  -5   9      107.97       83.87     22.59 o 
  10  -5   9       43.58       36.22     23.12 o 
  11  -5   9       96.94      104.09     27.24 o 
  12  -5   9       15.02       19.63     27.82 o 
  13  -5   9        3.64       -4.25     39.04 o 
  14  -5   9       27.32       40.29     37.14 o 
  15  -5   9       67.87       29.25     38.95 o 
   7  -4   9        2.84        4.84     21.73 o 
   8  -4   9      247.66      256.61     22.69 o 
   9  -4   9       92.06       96.85     22.45 o 
  10  -4   9       42.86       60.91     24.16 o 
  11  -4   9      109.43       81.64     27.61 o 
  12  -4   9       80.33       70.41     30.35 o 
  13  -4   9       13.93        8.84     30.12 o 
  14  -4   9      680.06      777.76     45.60 o 
  15  -4   9       42.34       36.55     42.62 o 
   7  -3   9      203.70      247.19     20.95 o 
   8  -3   9       90.24       83.79     20.01 o 
   9  -3   9      199.53      178.55     23.88 o 
  10  -3   9       13.82       44.89     25.24 o 
  11  -3   9       15.38       -9.56     26.32 o 
  12  -3   9      142.75      139.28     32.41 o 
  13  -3   9      247.00      262.82     35.11 o 
  14  -3   9      454.70      540.45     44.65 o 
  15  -3   9        3.03       -7.55     50.54 o 
   7  -2   9       28.71       46.00     19.20 o 
   8  -2   9       62.00       45.17     21.30 o 
   9  -2   9       43.68       34.91     24.21 o 
  10  -2   9       17.14       13.84     26.06 o 
  11  -2   9       38.75        1.30     29.19 o 
  12  -2   9       15.04       28.57     29.70 o 
  13  -2   9      214.65      185.52     36.28 o 
  14  -2   9      171.07      174.20     40.56 o 
   8  -1   9       38.12       42.73     21.81 o 
   9  -1   9       18.47        8.36     23.72 o 
  10  -1   9      131.20      148.68     27.42 o 
  11  -1   9        3.29       -5.92     29.79 o 
  12  -1   9      227.69      283.71     35.40 o 
  13  -1   9      117.68      160.31     36.57 o 
  14  -1   9       48.57       50.26     40.17 o 
   8   0   9      806.54      791.78     31.63 o 
   9   0   9      533.81      474.96     29.92 o 
  10   0   9      170.23      162.89     28.77 o 
  11   0   9       10.51       18.06     30.24 o 
  12   0   9      129.39      167.84     31.31 o 
  13   0   9      374.44      426.67     42.41 o 
  14   0   9      219.71      329.83     46.09 o 
   8   1   9      460.52      468.73     30.27 o 
   9   1   9      373.09      375.46     30.06 o 
  10   1   9      727.83      771.58     37.25 o 
  11   1   9      140.72      139.41     31.94 o 
  12   1   9       29.49       40.00     34.94 o 
  13   1   9      174.55      189.01     41.01 o 
  14   1   9       60.69       96.65     45.27 o 
   8   2   9      137.25      108.41     38.36 o 
   9   2   9      129.71       90.37     39.39 o 
  10   2   9       64.00       36.50     40.02 o 
  11   2   9       62.39       35.48     44.85 o 
  12   2   9       46.51       34.82     47.34 o 
  13   2   9       12.68       26.57     39.75 o 
   8   3   9      709.89      544.75     45.88 o 
   9   3   9       18.10        8.02     39.92 o 
  10   3   9      446.26      422.43     47.91 o 
  11   3   9       90.38       72.35     44.91 o 
  12   3   9      110.34      157.05     41.42 o 
  13   3   9      102.27      158.31     45.20 o 
   8   4   9       63.52       79.34     32.21 o 
   9   4   9      133.60      115.98     39.73 o 
  10   4   9     1421.31     1387.39     59.01 o 
  11   4   9      383.87      428.63     50.47 o 
  12   4   9      250.54      313.92     44.41 o 
  13   4   9       72.69       97.42     53.45 o 
   8   5   9      106.14       78.34     39.39 o 
   9   5   9       17.48        4.33     38.67 o 
  10   5   9      325.80      303.29     37.51 o 
  11   5   9      623.74      682.88     45.44 o 
  12   5   9       34.32       68.61     46.63 o 
   8   6   9      537.30      568.67     45.28 o 
   9   6   9      157.57      173.49     41.62 o 
  10   6   9       49.09       38.81     40.60 o 
  11   6   9      112.67      155.48     46.22 o 
  12   6   9      107.90      178.44     51.84 o 
   8   7   9       73.88       42.98     38.80 o 
   9   7   9       91.12      115.18     39.57 o 
  10   7   9        3.29       20.30     43.41 o 
  11   7   9       51.68       91.82     48.61 o 
   8   8   9      140.35      152.23     41.70 o 
   9   8   9       69.80       80.68     42.87 o 
  10   8   9       41.47       55.77     45.60 o 
  11   8   9       36.81       58.90     50.30 o 
   8   9   9       87.60      114.47     41.35 o 
   9   9   9       48.06       66.51     43.36 o 
  10   9   9      308.21      415.67     51.11 o 
   7  10   9      187.81      194.33     40.11 o 
   8  10   9       79.62       53.77     42.00 o 
   9  10   9       59.19       45.46     40.10 o 
  10  10   9      148.52      144.39     45.90 o 
   7  11   9       73.23       49.86     42.82 o 
   8  11   9      112.65      161.15     40.47 o 
   9  11   9       36.69       25.16     46.87 o 
   8  12   9      155.54      209.27     48.51 o 
   9  12   9       25.45       44.93     43.56 o 
   8  13   9       18.85       53.96     46.27 o 
   6  14   9        6.63       -2.41     46.91 o 
   7  14   9       15.90       17.26     47.02 o 
   7  15   9        0.26       20.26     48.37 o 
   5  16   9       26.97      -12.75     38.27 o 
   6  16   9       24.17      -17.21     36.18 o 
  -2 -11  10     2094.04     2156.20     29.39 o 
  -1 -11  10      783.98      679.91     17.85 o 
   0 -11  10      320.42      276.84     11.48 o 
  -2 -10  10      113.08       78.05     15.24 o 
  -1 -10  10      101.21       57.86     12.76 o 
   0 -10  10     3493.84     3549.45     26.17 o 
   1 -10  10       18.29       12.72      6.60 o 
   4 -10  10      122.44       77.94      7.10 o 
   5 -10  10      357.60      222.37      9.55 o 
   6 -10  10       68.18       81.64     11.16 o 
   7 -10  10     1259.19     1093.82     21.43 o 
   8 -10  10        4.69        3.70     15.23 o 
   9 -10  10     2437.49     2146.29     36.68 o 
  10 -10  10      203.97      206.88     27.82 o 
  -2  -9  10     3565.69     3683.67     35.50 o 
  -1  -9  10        9.96        5.38      9.86 o 
   0  -9  10        5.32        4.77      8.01 o 
   4  -9  10      144.61      149.64      9.31 o 
   5  -9  10     1052.67      798.03     17.26 o 
   6  -9  10       20.42       14.19     11.73 o 
   7  -9  10     1426.96     1160.84     23.49 o 
   8  -9  10        8.08       15.21     17.23 o 
   9  -9  10      557.10      491.65     27.95 o 
  10  -9  10      138.01      108.52     27.66 o 
  11  -9  10      439.21      379.81     31.28 o 
  12  -9  10       54.09      118.52     26.55 o 
  -2  -8  10      815.98      853.51     21.18 o 
  -1  -8  10     1560.30     1297.76     19.67 o 
   5  -8  10     2301.46     1947.57     23.49 o 
   6  -8  10     1287.36     1225.13     21.99 o 
   7  -8  10     3224.46     2990.02     36.89 o 
   8  -8  10      276.48      287.26     22.93 o 
   9  -8  10      123.25      115.47     24.81 o 
  10  -8  10      156.72      115.99     26.07 o 
  11  -8  10      142.57      121.44     28.71 o 
  12  -8  10      207.75      261.02     33.15 o 
  13  -8  10       48.52       43.72     38.41 o 
  14  -8  10       63.00       54.06     39.82 o 
  -2  -7  10        6.06        0.27     13.92 o 
   6  -7  10      555.53      585.13     21.91 o 
   7  -7  10     1454.87     1284.02     28.91 o 
   8  -7  10       21.39        4.72     20.92 o 
   9  -7  10     2507.78     2546.54     41.83 o 
  10  -7  10       58.77       39.35     25.54 o 
  11  -7  10      334.57      362.23     30.60 o 
  12  -7  10       18.14        5.15     37.78 o 
  13  -7  10       89.22      109.60     35.46 o 
  14  -7  10       55.40       10.09     46.80 o 
  15  -7  10      289.54      279.17     43.04 o 
   6  -6  10      705.65      790.30     23.61 o 
   7  -6  10     2479.36     2146.58     34.04 o 
   8  -6  10      161.33      175.14     21.47 o 
   9  -6  10      770.98      655.39     29.28 o 
  10  -6  10      178.42      167.79     26.54 o 
  11  -6  10      357.45      341.82     31.22 o 
  12  -6  10       35.39       22.15     29.64 o 
  13  -6  10       58.43       37.69     33.28 o 
  14  -6  10        9.03       13.98     46.60 o 
  15  -6  10       34.21       18.89     44.14 o 
   7  -5  10     3600.97     3557.30     42.61 o 
   8  -5  10      205.36      201.57     20.98 o 
   9  -5  10     1258.71     1154.83     33.19 o 
  10  -5  10       17.09       15.10     24.18 o 
  11  -5  10       81.31       19.71     26.79 o 
  12  -5  10        7.53        4.89     45.94 o 
  13  -5  10        9.24       13.00     40.87 o 
  14  -5  10      143.54      172.72     39.63 o 
  15  -5  10      302.89      344.59     47.00 o 
   7  -4  10     2294.89     2230.86     37.33 o 
   8  -4  10       14.92       15.87     26.04 o 
   9  -4  10      914.28      804.37     30.95 o 
  10  -4  10       44.39       41.01     24.52 o 
  11  -4  10      327.11      279.60     30.95 o 
  12  -4  10        0.71        2.50     26.15 o 
  13  -4  10        2.15       14.02     32.59 o 
  14  -4  10       12.53       23.71     40.68 o 
  15  -4  10      103.21      143.76     46.13 o 
   7  -3  10     3705.24     3710.66     46.55 o 
   8  -3  10       34.03       32.46     20.83 o 
   9  -3  10     1061.63      826.77     32.45 o 
  10  -3  10       75.78       80.64     25.07 o 
  11  -3  10      221.24      153.05     29.62 o 
  12  -3  10      294.37      252.91     32.90 o 
  13  -3  10      139.82      125.58     35.40 o 
  14  -3  10        7.08       21.92     38.81 o 
   8  -2  10        4.21        0.38     21.71 o 
   9  -2  10     1557.60     1461.01     38.19 o 
  10  -2  10       71.05       64.59     26.55 o 
  11  -2  10      449.66      389.06     33.96 o 
  12  -2  10       61.28       43.25     32.29 o 
  13  -2  10       21.24       37.27     35.77 o 
  14  -2  10       12.56       30.23     49.17 o 
   8  -1  10       19.43       31.05     20.31 o 
   9  -1  10      114.65       98.70     22.35 o 
  10  -1  10        6.24        4.98     25.93 o 
  11  -1  10      234.90      194.61     31.70 o 
  12  -1  10      479.35      529.55     38.16 o 
  13  -1  10       39.77       67.13     37.29 o 
  14  -1  10       43.24       58.02     41.29 o 
   8   0  10       84.32       85.81     25.59 o 
   9   0  10     1320.87     1186.61     37.85 o 
  10   0  10        0.51       12.77     25.86 o 
  11   0  10       76.71       38.40     30.48 o 
  12   0  10       36.76        5.75     32.41 o 
  13   0  10      207.99      251.03     41.86 o 
  14   0  10      263.37      368.85     48.90 o 
   8   1  10      153.88      146.86     27.03 o 
   9   1  10      660.59      624.92     33.70 o 
  10   1  10       20.30       17.27     28.43 o 
  11   1  10      635.77      614.49     53.14 o 
  12   1  10      152.66      168.13     36.48 o 
  13   1  10       50.69       79.57     41.22 o 
   8   2  10       12.03       -4.11     33.27 o 
   9   2  10       55.84       22.30     23.25 o 
  10   2  10      286.89      342.70     43.61 o 
  11   2  10       96.44       84.85     34.20 o 
  12   2  10      166.90      149.38     40.25 o 
  13   2  10       19.22       49.27     38.74 o 
   8   3  10      527.43      466.76     43.14 o 
   9   3  10      431.73      312.03     44.23 o 
  10   3  10      560.94      524.77     47.98 o 
  11   3  10      142.32      185.30     46.52 o 
  12   3  10      217.96      252.35     41.18 o 
  13   3  10      161.50      212.18     47.90 o 
   8   4  10      110.16       71.21     32.86 o 
   9   4  10       65.07       27.10     32.16 o 
  10   4  10      101.47       70.16     36.00 o 
  11   4  10      556.82      596.50     51.95 o 
  12   4  10      126.06      135.72     44.43 o 
   8   5  10      410.86      380.39     43.05 o 
   9   5  10        2.60       -2.78     49.00 o 
  10   5  10       84.02      113.59     36.77 o 
  11   5  10      282.05      333.15     44.86 o 
  12   5  10       11.97       83.35     49.84 o 
   8   6  10      103.06       91.76     37.00 o 
   9   6  10       10.76        0.62     41.12 o 
  10   6  10       55.99       71.29     44.76 o 
  11   6  10      521.97      622.31     50.29 o 
   8   7  10       30.62       37.23     39.56 o 
   9   7  10       53.77       65.29     38.75 o 
  10   7  10      129.46      182.17     45.44 o 
  11   7  10      106.29      118.21     49.54 o 
   8   8  10       70.18       58.71     43.38 o 
   9   8  10        7.63        9.93     43.04 o 
  10   8  10      120.15      202.41     47.88 o 
  11   8  10       37.18       78.79     52.00 o 
   8   9  10      283.12      314.52     47.23 o 
  10   9  10        8.69       54.80     50.63 o 
   8  10  10       95.33       95.14     44.64 o 
   9  10  10       81.83       77.23     44.06 o 
  10  10  10      108.71      130.17     49.37 o 
   8  11  10        1.16       -7.69     45.36 o 
   8  12  10      195.95      223.73     44.74 o 
   7  13  10       59.67       38.06     47.39 o 
   8  13  10      262.20      361.08     53.05 o 
   6  15  10       41.10      -11.81     38.84 o 
  -2 -12  11      362.57      330.26     21.67 o 
  -1 -12  11      850.69      746.22     19.71 o 
  -2 -11  11     3863.96     3547.32     38.48 o 
  -1 -11  11       83.62       34.84     13.73 o 
   0 -11  11       30.04       24.61     11.09 o 
   1 -11  11       64.14       32.98      7.03 o 
   5 -11  11      380.61      209.42      7.54 o 
   6 -11  11      671.65      484.80     12.74 o 
   7 -11  11        0.19        0.17     11.96 o 
   8 -11  11      123.16      112.59     15.18 o 
  -2 -10  11      233.29      201.63     17.80 o 
  -1 -10  11      344.32      255.05     15.87 o 
   0 -10  11      321.57      281.10     13.59 o 
   1 -10  11     1269.37      847.46     14.30 o 
   4 -10  11        8.58        5.72      8.57 o 
   5 -10  11      130.39      115.66     12.63 o 
   6 -10  11      275.99      218.19     12.99 o 
   7 -10  11       16.16       23.13     13.90 o 
   8 -10  11     1533.96     1429.39     26.84 o 
   9 -10  11        2.15      149.75     23.81 o 
  10 -10  11       60.99       60.18     26.55 o 
  11 -10  11       75.89       40.55     24.08 o 
  -2  -9  11      247.48      337.38     16.21 o 
  -1  -9  11     1390.05     1290.46     20.57 o 
   0  -9  11        5.41        6.89      8.88 o 
   5  -9  11      107.47      152.46     14.85 o 
   6  -9  11     1401.09     1348.38     22.32 o 
   7  -9  11      496.65      446.63     18.83 o 
   8  -9  11      425.95      396.57     20.51 o 
   9  -9  11      612.98      543.53     24.99 o 
  10  -9  11      172.70      175.54     29.03 o 
  11  -9  11       62.33       78.60     22.58 o 
  12  -9  11      138.09      154.29     28.58 o 
  13  -9  11       32.38       13.76     41.38 o 
  -2  -8  11     2254.55     2225.18     28.64 o 
   6  -8  11     1835.87     1744.93     28.35 o 
   7  -8  11       39.15       23.64     20.92 o 
   8  -8  11       95.65       73.40     22.60 o 
   9  -8  11      128.76      126.61     24.52 o 
  10  -8  11      106.71      154.83     27.60 o 
  11  -8  11       20.13       20.80     27.13 o 
  12  -8  11       24.51        2.63     30.58 o 
  13  -8  11       33.24       40.29     35.61 o 
   6  -7  11     1544.62     1579.42     29.46 o 
   7  -7  11      102.36      109.77     20.14 o 
   8  -7  11      622.67      645.52     26.11 o 
   9  -7  11       42.61       57.62     23.33 o 
  10  -7  11       58.09       82.31     26.18 o 
  11  -7  11       12.59       -2.04     52.97 o 
  12  -7  11        3.02        5.97     26.24 o 
  13  -7  11       53.10       44.56     35.73 o 
  14  -7  11       24.71       57.34     47.93 o 
   7  -6  11      618.65      582.04     24.83 o 
   8  -6  11       54.39       31.41     20.36 o 
   9  -6  11      120.56      143.66     24.07 o 
  10  -6  11      101.27      122.12     26.56 o 
  11  -6  11       64.92       67.16     27.52 o 
  12  -6  11      100.85      114.85     32.25 o 
  13  -6  11       36.16       20.03     30.93 o 
  14  -6  11       42.29       96.00     42.67 o 
  15  -6  11       35.27       26.65     42.57 o 
   7  -5  11       55.46       57.35     20.10 o 
   8  -5  11      246.38      192.36     21.55 o 
   9  -5  11       15.59       21.86     32.05 o 
  10  -5  11       29.65       29.53     24.44 o 
  11  -5  11       16.83       -8.17     34.46 o 
  12  -5  11       11.02        8.82     30.31 o 
  13  -5  11       74.30       95.63     34.89 o 
  14  -5  11       54.88       57.07     42.86 o 
  15  -5  11        2.24      -12.39     48.64 o 
   8  -4  11      114.54      103.74     20.20 o 
   9  -4  11        3.02        8.58     20.27 o 
  10  -4  11       26.29       54.57     25.53 o 
  11  -4  11      113.17       75.73     29.09 o 
  12  -4  11       25.97       51.53     30.86 o 
  13  -4  11       85.38       80.60     36.56 o 
  14  -4  11        6.70       11.21     47.90 o 
   8  -3  11        7.37       18.55     18.75 o 
   9  -3  11      495.86      373.48     27.87 o 
  10  -3  11       94.82      102.21     26.43 o 
  11  -3  11       13.63       15.82     25.81 o 
  12  -3  11      213.64      243.81     33.40 o 
  13  -3  11      120.63      129.52     37.17 o 
  14  -3  11      254.37      323.20     47.53 o 
   8  -2  11      557.10      695.74     30.17 o 
   9  -2  11      422.23      404.00     29.21 o 
  10  -2  11        9.10       13.50     27.30 o 
  11  -2  11       24.41       19.70     24.70 o 
  12  -2  11       86.47       88.46     32.36 o 
  13  -2  11       80.66       88.00     37.53 o 
  14  -2  11       19.71       11.77     41.00 o 
   8  -1  11     1141.19     1131.85     35.45 o 
   9  -1  11      401.00      360.19     26.97 o 
  10  -1  11      532.64      540.87     34.79 o 
  11  -1  11      120.15      112.54     30.78 o 
  12  -1  11       14.70       29.33     43.08 o 
  13  -1  11       58.35       81.56     38.85 o 
  14  -1  11      105.15      114.67     47.00 o 
   8   0  11      281.31      280.96     28.37 o 
   9   0  11       42.49       31.86     24.16 o 
  10   0  11       58.65       53.30     25.80 o 
  11   0  11       76.19       63.47     42.05 o 
  12   0  11      244.47      334.40     38.85 o 
  13   0  11      125.11      182.34     42.41 o 
   9   1  11      718.72      635.85     35.91 o 
  10   1  11       58.81      103.98     30.41 o 
  11   1  11       65.15       77.62     32.60 o 
  12   1  11       81.90       91.39     38.69 o 
  13   1  11       34.97       91.18     43.90 o 
   9   2  11      401.43      349.20     34.04 o 
  10   2  11      158.88      159.50     42.18 o 
  11   2  11     1175.67     1176.37     46.80 o 
  12   2  11       21.58       16.17     45.51 o 
  13   2  11       84.42      162.50     46.36 o 
   9   3  11       63.97       35.56     32.39 o 
  10   3  11       46.86       43.31     34.57 o 
  11   3  11       90.27       48.63     39.22 o 
  12   3  11        2.92        3.96     52.42 o 
   9   4  11      364.84      343.85     44.38 o 
  10   4  11       45.66       93.60     33.88 o 
  11   4  11      146.15      224.50     44.71 o 
  12   4  11       72.32      122.39     47.10 o 
   9   5  11       58.54       24.25     37.01 o 
  10   5  11      132.78       96.53     45.30 o 
  11   5  11      544.18      707.24     51.97 o 
  12   5  11      189.21      339.71     53.51 o 
   8   6  11      307.94      274.51     39.06 o 
   9   6  11      534.67      568.90     41.16 o 
  10   6  11       14.89       34.02     44.86 o 
  11   6  11       83.44       72.18     50.89 o 
   9   7  11      241.15      286.95     45.03 o 
  10   7  11      838.16     1010.37     56.84 o 
  11   7  11      135.35      170.12     50.24 o 
   9   8  11       15.45       -5.55     45.05 o 
  10   8  11      116.19      131.46     50.12 o 
   8   9  11       12.19       13.43     44.46 o 
   9   9  11      477.87      582.95     48.19 o 
  10   9  11        8.01       13.55     49.50 o 
   8  10  11        1.56       29.74     44.72 o 
   9  10  11        3.63       17.28     46.30 o 
   8  11  11       15.51       30.32     46.64 o 
   9  11  11       25.49       19.87     49.30 o 
   7  12  11       42.04        9.13     48.14 o 
   8  12  11      109.64      151.36     48.62 o 
   7  13  11       22.82       14.77     47.50 o 
   6  15  11       49.59       21.35     39.82 o 
  -1 -12  12       60.52       39.38     14.68 o 
   0 -12  12      330.11      316.09     13.47 o 
   1 -12  12       72.48       34.09      6.88 o 
  -1 -11  12      201.74      151.32     15.98 o 
   0 -11  12      182.79      169.52     13.56 o 
   1 -11  12      468.51      281.93     11.43 o 
   2 -11  12       43.47       28.52      6.58 o 
   4 -11  12     2491.32     1597.90     14.92 o 
   5 -11  12     1361.96      840.28     13.27 o 
   6 -11  12       20.76        6.72     10.03 o 
   7 -11  12      437.73      341.44     15.53 o 
   8 -11  12      294.38      236.96     21.04 o 
   9 -11  12       60.99        8.90     22.82 o 
  -1 -10  12      177.46      122.81     14.36 o 
   0 -10  12     2407.54     2174.24     25.75 o 
   5 -10  12       79.56       61.35     13.64 o 
   6 -10  12      419.46      342.41     14.70 o 
   7 -10  12       11.23       21.39     14.10 o 
   8 -10  12      325.90      318.36     24.18 o 
   9 -10  12      151.61      136.05     23.95 o 
  10 -10  12      777.81      697.16     29.92 o 
  -1  -9  12        2.11       -5.36     10.96 o 
   6  -9  12      332.99      316.09     16.26 o 
   7  -9  12      184.92      154.88     16.78 o 
   8  -9  12      407.56      297.54     25.14 o 
   9  -9  12      447.21      445.87     28.59 o 
  10  -9  12     1405.50     1328.79     39.74 o 
  11  -9  12       17.23       15.44     30.32 o 
  12  -9  12       94.36      100.75     29.65 o 
   6  -8  12       43.93       55.98     20.14 o 
   7  -8  12      451.63      398.74     22.17 o 
   8  -8  12      141.62      147.17     21.66 o 
   9  -8  12       34.73       11.14     23.37 o 
  10  -8  12     1228.53     1357.37     37.87 o 
  11  -8  12       21.83       -6.11     32.67 o 
  12  -8  12      367.66      460.22     35.89 o 
  13  -8  12        6.70      -12.31     40.74 o 
   7  -7  12      208.57      169.74     21.19 o 
   8  -7  12      260.47      218.78     22.51 o 
   9  -7  12      124.60      120.21     23.20 o 
  10  -7  12     2447.46     2490.46     46.09 o 
  11  -7  12        3.57        3.04     39.18 o 
  12  -7  12      172.42      241.92     33.76 o 
  13  -7  12      147.48      113.11     35.02 o 
  14  -7  12      938.73     1064.73     51.73 o 
   7  -6  12      426.30      383.48     23.56 o 
   8  -6  12      257.81      250.25     22.95 o 
   9  -6  12       80.90       64.06     23.34 o 
  10  -6  12     2037.86     2186.95     45.22 o 
  11  -6  12       25.84       32.43     26.55 o 
  12  -6  12      736.40      863.20     40.69 o 
  13  -6  12       12.83       15.10     44.34 o 
  14  -6  12      475.21      526.10     47.62 o 
   8  -5  12       65.53       45.77     20.34 o 
   9  -5  12        6.84        0.63     21.31 o 
  10  -5  12     1078.02     1116.39     36.98 o 
  12  -5  12      530.42      636.88     37.93 o 
  13  -5  12        9.27       18.43     37.67 o 
  14  -5  12     1305.54     1620.79     56.68 o 
   8  -4  12      298.98      308.33     25.09 o 
   9  -4  12       72.98       40.32     22.12 o 
  10  -4  12     2140.04     1967.55     44.89 o 
  11  -4  12        8.51        7.59     24.32 o 
  12  -4  12      401.89      521.90     36.04 o 
  13  -4  12       20.84       14.99     34.56 o 
  14  -4  12      475.70      633.31     51.88 o 
   8  -3  12      361.98      352.95     27.07 o 
   9  -3  12       12.39       10.72     21.39 o 
  10  -3  12     1032.92      963.77     36.90 o 
  11  -3  12      230.21      155.61     30.52 o 
  12  -3  12      513.26      645.66     41.19 o 
  13  -3  12        3.05      -10.39     46.92 o 
  14  -3  12      882.98     1267.18     57.05 o 
   8  -2  12      942.60      944.79     34.06 o 
   9  -2  12        0.85       -2.91     23.02 o 
  10  -2  12     1251.91     1220.22     40.25 o 
  11  -2  12       95.93       56.26     29.44 o 
  12  -2  12       97.57       66.29     34.60 o 
  14  -2  12      552.43      782.16     54.03 o 
   9  -1  12      389.02      348.05     29.72 o 
  10  -1  12     1421.08     1289.30     42.22 o 
  11  -1  12        6.19        5.87     48.43 o 
  12  -1  12      502.52      576.15     42.02 o 
  13  -1  12       43.77       82.48     42.14 o 
   9   0  12       85.56       57.59     28.61 o 
  10   0  12      553.57      490.53     34.94 o 
  11   0  12       71.33       55.76     32.39 o 
  12   0  12      384.96      492.75     44.23 o 
  13   0  12       13.50       14.30     41.07 o 
   9   1  12      162.24      190.41     31.11 o 
  10   1  12      250.02      231.98     33.56 o 
  11   1  12       43.80       56.71     34.22 o 
  12   1  12      301.59      403.02     44.33 o 
  13   1  12        8.36       20.67     50.83 o 
   9   2  12       48.84       33.33     31.30 o 
  10   2  12       31.75       23.52     33.11 o 
  11   2  12        3.79        8.34     37.66 o 
  12   2  12      501.98      628.30     49.20 o 
   9   3  12       83.59       61.89     32.48 o 
  10   3  12      221.62      236.41     37.49 o 
  11   3  12        1.86        0.94     48.13 o 
  12   3  12      243.62      344.72     49.54 o 
   9   4  12      292.76      243.63     46.03 o 
  10   4  12       80.38       99.54     40.26 o 
  11   4  12       16.72       57.67     43.71 o 
  12   4  12       52.34       81.40     49.09 o 
   9   5  12      208.60      227.83     45.56 o 
  10   5  12       78.21       67.22     46.76 o 
  11   5  12        1.35       23.50     46.48 o 
   9   6  12       27.74       54.98     44.68 o 
  10   6  12      100.62       70.63     48.35 o 
  11   6  12       46.83       51.87     50.64 o 
   9   7  12      213.08      261.36     46.70 o 
  10   7  12       20.94       65.43     48.55 o 
   8   8  12      108.63      108.75     45.68 o 
   9   8  12      297.02      303.88     50.95 o 
  10   8  12      137.80      187.18     51.52 o 
   8   9  12       16.62       54.14     43.35 o 
   9   9  12       33.11       39.76     49.63 o 
   9  10  12      116.68      128.13     49.15 o 
   8  11  12       37.97       36.95     50.35 o 
  -1 -12  13      211.24      166.22     17.65 o 
   0 -12  13       27.82       16.29     10.53 o 
   1 -12  13      739.24      439.55     12.70 o 
   2 -12  13      612.84      312.42      7.98 o 
   5 -12  13      537.89      260.61      7.43 o 
   6 -12  13       17.68       26.81      8.38 o 
  -1 -11  13      601.17      498.55     20.65 o 
   0 -11  13       20.63       12.69     13.17 o 
   1 -11  13      656.39      446.92     14.76 o 
   5 -11  13        1.64       16.74      9.60 o 
   6 -11  13      774.37      725.07     17.09 o 
   7 -11  13       17.26       31.41     14.03 o 
   8 -11  13       20.17       24.58     19.69 o 
   9 -11  13      104.89       63.84     23.37 o 
  -1 -10  13       66.20       49.32     14.31 o 
   6 -10  13      505.63      395.81     16.18 o 
   7 -10  13       28.12       12.69     15.21 o 
   8 -10  13      509.09      429.20     25.33 o 
   9 -10  13      282.87      237.82     24.92 o 
  10 -10  13      858.84      937.20     34.64 o 
  11 -10  13      410.67      365.11     34.07 o 
   6  -9  13      781.04      745.48     20.88 o 
   7  -9  13       17.39       15.48     15.66 o 
   8  -9  13        0.16       -0.44     16.92 o 
   9  -9  13      160.21      165.89     26.31 o 
  10  -9  13      308.09      443.96     30.50 o 
  11  -9  13        3.15       15.00     26.78 o 
  12  -9  13       35.69       33.17     27.21 o 
   7  -8  13      147.24      157.27     21.73 o 
   8  -8  13        0.26      -12.45     23.78 o 
   9  -8  13       32.25       28.24     24.56 o 
  10  -8  13       49.22       49.20     27.67 o 
  11  -8  13        0.79        8.72     34.46 o 
  12  -8  13       17.88       56.02     33.31 o 
  13  -8  13        3.76        8.52     42.11 o 
   7  -7  13       42.02       50.84     21.50 o 
   8  -7  13      609.53      615.16     26.56 o 
   9  -7  13       35.87       19.31     24.39 o 
  10  -7  13       10.01       36.57     24.93 o 
  11  -7  13       69.64       52.12     28.12 o 
  12  -7  13        2.69        9.59     38.67 o 
  13  -7  13      197.83      210.81     40.21 o 
  14  -7  13        4.73       33.97     44.43 o 
   8  -6  13      543.13      505.47     26.50 o 
   9  -6  13      401.33      331.11     26.73 o 
  10  -6  13        4.60       18.36     25.09 o 
  11  -6  13        5.47       -1.19     33.83 o 
  12  -6  13      472.69      611.37     38.79 o 
  13  -6  13       21.30       -2.33     44.68 o 
  14  -6  13      204.85      226.49     46.89 o 
   8  -5  13       58.68       23.99     18.53 o 
   9  -5  13      159.94      119.03     23.83 o 
  10  -5  13        1.08       21.52     35.72 o 
  11  -5  13        0.60        8.40     28.16 o 
  12  -5  13       92.37       91.64     33.19 o 
  13  -5  13       98.50      143.79     40.87 o 
  14  -5  13       28.35       39.58     38.23 o 
   8  -4  13        2.21       -5.07     19.35 o 
   9  -4  13      107.04       89.41     23.59 o 
  10  -4  13       26.11       28.18     25.25 o 
  11  -4  13      132.99       99.27     40.24 o 
  12  -4  13       34.52       56.77     34.89 o 
  13  -4  13        7.57        8.47     40.66 o 
  14  -4  13        6.51       23.49     45.06 o 
   9  -3  13       46.94       40.75     26.05 o 
  10  -3  13      169.36      158.62     28.94 o 
  11  -3  13       15.34        0.64     42.70 o 
  12  -3  13      398.75      523.02     39.46 o 
  13  -3  13       33.68       98.10     40.95 o 
  14  -3  13        1.51       28.89     48.54 o 
   9  -2  13      139.22      112.39     28.19 o 
  10  -2  13      116.32      124.63     28.41 o 
  11  -2  13       57.80       21.92     47.49 o 
  12  -2  13       53.83       28.35     34.09 o 
  13  -2  13       32.99       68.82     42.47 o 
   9  -1  13       12.00       11.45     23.93 o 
  10  -1  13      209.61      204.76     31.58 o 
  11  -1  13      338.29      363.81     35.91 o 
  12  -1  13       19.88        8.75     45.06 o 
  13  -1  13      453.27      638.08     49.87 o 
   9   0  13      512.40      478.75     34.51 o 
  10   0  13       97.11       88.14     31.16 o 
  11   0  13       53.43       50.12     32.61 o 
  12   0  13       50.91       37.71     40.22 o 
  13   0  13       35.52        7.15     43.93 o 
   9   1  13       77.34       65.62     31.35 o 
  10   1  13       51.64       39.30     32.39 o 
  11   1  13      234.29      230.94     38.57 o 
  12   1  13       26.99        7.13     49.64 o 
  13   1  13       90.05      159.23     50.69 o 
   9   2  13        3.09      -13.70     40.17 o 
  10   2  13      216.60      205.11     37.89 o 
  11   2  13       29.05       29.41     38.64 o 
  12   2  13       69.25      111.30     47.60 o 
   9   3  13      596.07      521.93     49.95 o 
  10   3  13       19.18       10.28     43.20 o 
  11   3  13       32.00       44.46     42.81 o 
  12   3  13       17.13       56.17     48.48 o 
   9   4  13      203.60      126.09     45.18 o 
  10   4  13       25.23       30.80     41.39 o 
  11   4  13      114.32      165.58     46.89 o 
   9   5  13      519.44      573.13     44.99 o 
  10   5  13        3.88       20.61     47.55 o 
  11   5  13       33.17       31.58     49.14 o 
   9   6  13       39.03       16.81     46.02 o 
  10   6  13       96.52       72.83     49.64 o 
   9   7  13        7.59       14.43     47.28 o 
  10   7  13       11.35       -1.86     49.10 o 
   9   8  13       92.85      132.82     51.03 o 
   9   9  13      147.78      145.97     52.08 o 
   8  10  13        1.98       10.49     48.06 o 
   8  11  13      179.20      140.55     52.16 o 
   0 -12  14     1572.79     1368.18     24.05 o 
   1 -12  14       62.50       41.89     10.96 o 
   4 -12  14      175.15      131.15      7.08 o 
   5 -12  14      111.98       80.08      8.48 o 
   6 -12  14       48.85       38.75     10.18 o 
   0 -11  14     2738.97     2658.05     30.96 o 
   5 -11  14      608.02      426.36     14.71 o 
   6 -11  14     2933.15     2090.79     25.94 o 
   7 -11  14      682.38      454.06     18.36 o 
   8 -11  14       29.88       36.43     20.91 o 
   6 -10  14      216.62      213.82     16.12 o 
   7 -10  14     2980.75     2180.81     31.50 o 
   8 -10  14       12.95       59.39     23.02 o 
   9 -10  14      761.19      642.89     30.97 o 
  10 -10  14      314.34      289.19     28.66 o 
   7  -9  14      371.49      300.25     24.23 o 
   8  -9  14       84.90       43.01     23.44 o 
   9  -9  14      350.60      294.98     29.05 o 
  10  -9  14       64.65       50.06     31.10 o 
  11  -9  14      102.05       75.44     35.64 o 
   7  -8  14     1579.59     1475.35     32.10 o 
   8  -8  14       53.35       54.83     21.83 o 
   9  -8  14      682.84      592.43     28.99 o 
  10  -8  14       48.21       63.39     27.14 o 
  11  -8  14      482.72      509.39     34.99 o 
  12  -8  14       18.33        6.79     38.76 o 
  13  -8  14        0.18      -20.89     43.03 o 
   8  -7  14       73.52       76.34     21.59 o 
   9  -7  14     1054.75      895.64     32.70 o 
  10  -7  14       53.37       35.86     25.00 o 
  11  -7  14      290.58      234.77     32.07 o 
  12  -7  14      116.96      126.11     36.06 o 
  13  -7  14       14.92       10.76     40.11 o 
  14  -7  14        6.51      -15.30     46.70 o 
   8  -6  14      126.64      100.68     23.66 o 
   9  -6  14      362.58      231.80     27.40 o 
  10  -6  14       22.36       34.34     25.73 o 
  11  -6  14       95.65       78.56     30.39 o 
  12  -6  14      118.04      147.98     36.71 o 
  13  -6  14      165.74      183.89     41.29 o 
  14  -6  14       76.19       68.37     45.29 o 
   8  -5  14       13.02       15.89     18.93 o 
   9  -5  14      559.10      471.94     28.55 o 
  10  -5  14       90.43       98.65     26.24 o 
  11  -5  14      605.89      536.74     35.99 o 
  12  -5  14      169.28      190.87     38.22 o 
  13  -5  14       12.68       -3.79     47.74 o 
   9  -4  14     1004.22      841.63     34.74 o 
  10  -4  14       72.05       21.19     25.44 o 
  11  -4  14      182.36      176.12     32.99 o 
  12  -4  14       21.44       -0.62     41.57 o 
   9  -3  14      433.15      360.66     30.21 o 
  10  -3  14       23.66        8.80     37.01 o 
  11  -3  14      114.10      102.31     32.28 o 
  12  -3  14       98.26      107.62     38.59 o 
  13  -3  14       96.56      122.98     45.43 o 
   9  -2  14      393.10      366.91     28.99 o 
  10  -2  14       23.08       19.40     36.00 o 
  11  -2  14       85.05       40.16     32.91 o 
  12  -2  14       36.28       31.72     38.68 o 
  13  -2  14      135.39      219.79     48.39 o 
   9  -1  14      976.71      775.06     38.32 o 
  10  -1  14        3.19       15.25     26.67 o 
  11  -1  14       55.98       43.79     43.81 o 
  13  -1  14       74.96       86.58     47.70 o 
   9   0  14      535.97      558.86     37.12 o 
  10   0  14        0.47        0.20     53.82 o 
  11   0  14      228.67      276.71     39.65 o 
  12   0  14       69.48       59.42     41.87 o 
  13   0  14        5.00      -16.38     50.27 o 
   9   1  14      123.38       84.57     43.17 o 
  10   1  14       45.56       61.43     34.55 o 
  12   1  14       62.12       47.40     44.47 o 
   9   2  14      479.20      449.30     38.22 o 
  10   2  14       16.95       12.72     37.55 o 
  11   2  14      235.95      264.91     42.98 o 
  12   2  14      521.81      859.24     56.83 o 
   9   3  14      234.98      190.43     38.78 o 
  10   3  14        3.19      -19.17     43.65 o 
  11   3  14       81.50      102.29     46.51 o 
   9   4  14      125.96      115.06     36.93 o 
  10   4  14        0.21        0.75     46.55 o 
  11   4  14      143.86      155.07     48.40 o 
   9   5  14      444.18      554.62     49.12 o 
  10   5  14      139.34      186.25     47.79 o 
  11   5  14       72.48       29.49     50.95 o 
   9   6  14       80.52       -0.15     48.70 o 
  10   6  14      272.63      315.41     53.02 o 
   9   7  14       54.71       21.40     49.78 o 
  10   7  14      171.96      181.65     51.61 o 
   9   8  14      109.86      171.70     52.59 o 
   5 -12  15      153.16      100.31     10.41 o 
   6 -11  15       64.19       70.59     14.15 o 
   7 -11  15       89.09       69.62     19.98 o 
   8 -11  15      687.45      513.30     24.27 o 
   7 -10  15       92.05      182.25     23.07 o 
   8 -10  15       18.96       17.21     21.69 o 
   9 -10  15       97.99      101.93     23.23 o 
  10 -10  15      156.11      149.90     24.27 o 
   7  -9  15      279.75      212.91     24.95 o 
   8  -9  15      123.03      114.41     24.53 o 
   9  -9  15       98.94       91.65     24.05 o 
  10  -9  15      258.34      205.14     33.91 o 
  11  -9  15       27.64       15.68     35.47 o 
   8  -8  15      677.87      655.62     28.29 o 
   9  -8  15        4.53       16.86     23.98 o 
  11  -8  15        1.89       -4.84     34.36 o 
  12  -8  15       29.42       80.95     38.99 o 
   8  -7  15       84.75       48.53     24.46 o 
   9  -7  15       25.04        7.22     24.73 o 
  10  -7  15       31.38       -5.40     31.85 o 
  11  -7  15       15.29       -9.51     36.38 o 
  12  -7  15       53.37       81.11     38.09 o 
  13  -7  15       51.31       23.38     47.36 o 
   8  -6  15       77.20       73.66     24.09 o 
   9  -6  15        3.14      -11.97     31.10 o 
  10  -6  15        7.18        3.39     34.90 o 
  11  -6  15       31.66       13.35     38.82 o 
  12  -6  15       40.53       81.15     38.99 o 
  13  -6  15        6.57      -13.60     46.88 o 
  14  -6  15       40.18        7.75     45.79 o 
   9  -5  15       15.15       -1.27     70.23 o 
  10  -5  15       35.26       14.60     26.63 o 
  11  -5  15        3.83       13.74     38.96 o 
  12  -5  15        5.75       39.74     37.99 o 
  13  -5  15        6.39       -7.33     53.45 o 
  14  -5  15        4.82        6.58     48.50 o 
   9  -4  15        1.28       -6.25     33.69 o 
  10  -4  15      299.77      322.25     32.72 o 
  11  -4  15      215.61      247.87     35.42 o 
  12  -4  15        3.73       24.12     47.06 o 
  13  -4  15       80.66       85.10     46.89 o 
   9  -3  15       18.28       19.60     24.74 o 
  10  -3  15       36.51       36.29     29.98 o 
  11  -3  15      462.24      510.24     39.25 o 
  12  -3  15      400.57      627.58     47.65 o 
  13  -3  15       90.98      124.96     48.70 o 
   9  -2  15        5.05       23.41     27.81 o 
  10  -2  15        7.26       10.84     30.57 o 
  11  -2  15       35.67        3.52     42.64 o 
  12  -2  15       44.95       52.93     43.26 o 
  13  -2  15       94.82      141.70     49.26 o 
   9  -1  15       85.13       47.91     29.46 o 
  10  -1  15       50.45       66.79     32.29 o 
  11  -1  15      177.22      229.94     39.64 o 
  12  -1  15       20.69       69.19     42.86 o 
  13  -1  15       39.49       82.60     50.58 o 
  10   0  15       11.55       15.32     43.63 o 
  11   0  15      592.67      726.52     48.05 o 
  12   0  15       99.26      133.69     46.84 o 
  10   1  15       27.78       88.60     38.11 o 
  11   1  15       55.08      -16.39     46.74 o 
  12   1  15       13.56       10.14     48.53 o 
  10   2  15      102.54      172.72     42.24 o 
  11   2  15      162.31      251.05     47.29 o 
  10   3  15      134.43      159.06     45.56 o 
  11   3  15       99.82      112.05     47.30 o 
  10   4  15      272.23      356.83     49.39 o 
  11   4  15       31.08       56.67     49.20 o 
   9   5  15      100.05       79.61     49.43 o 
  10   5  15      168.31      139.76     51.14 o 
   9   6  15       47.53       22.77     50.76 o 
   9   7  15       16.63       26.67     50.54 o 
   6 -11  16      215.98      147.68     16.63 o 
   7 -11  16       16.40       27.02     20.24 o 
   7 -10  16        9.38        8.20     21.34 o 
   8 -10  16      553.33      412.39     24.42 o 
   9 -10  16        0.37        1.46     29.18 o 
   8  -9  16      436.52      349.18     29.02 o 
   9  -9  16      313.68      244.84     31.48 o 
  10  -9  16       65.88       72.37     25.36 o 
  11  -9  16       15.71        3.59     41.97 o 
   8  -8  16      417.06      409.48     28.04 o 
   9  -8  16       34.11       10.86     25.80 o 
  10  -8  16      170.19      203.79     32.47 o 
  11  -8  16        0.29       41.71     33.76 o 
  12  -8  16     1235.59     1297.73     51.25 o 
   8  -7  16     1527.26     1568.69     38.83 o 
   9  -7  16       61.39       40.17     25.99 o 
  10  -7  16       44.37       18.74     35.07 o 
  11  -7  16       28.62       13.28     33.62 o 
  12  -7  16      657.68      850.83     47.08 o 
   9  -6  16        9.28       11.46     25.99 o 
  10  -6  16       56.10       47.07     28.54 o 
  11  -6  16       35.60       27.06     33.19 o 
  12  -6  16      790.06     1018.81     50.35 o 
  13  -6  16      156.86      139.56     46.54 o 
   9  -5  16       51.07       19.08     26.35 o 
  10  -5  16      384.78      485.61     35.15 o 
  11  -5  16        3.50       -9.82     40.44 o 
  12  -5  16     1694.17     2191.98     60.90 o 
   9  -4  16       51.25       29.74     37.73 o 
  10  -4  16       92.43       65.60     30.52 o 
  11  -4  16        1.24       15.50     30.81 o 
  12  -4  16     1268.37     1731.30     58.40 o 
  13  -4  16      168.48      227.55     49.62 o 
   9  -3  16      172.24      159.70     40.36 o 
  10  -3  16      187.49      211.50     34.12 o 
  11  -3  16       34.05       22.79     41.71 o 
  12  -3  16      358.12      391.46     46.81 o 
  13  -3  16       51.26       61.95     49.62 o 
  10  -2  16      212.53      259.14     36.83 o 
  11  -2  16       10.12       21.03     42.05 o 
  12  -2  16     1090.56     1571.28     60.07 o 
  10  -1  16       71.41      107.99     36.66 o 
  11  -1  16       33.09       45.93     46.26 o 
  12  -1  16      459.89      621.48     55.55 o 
  10   0  16      550.45      593.07     44.51 o 
  11   0  16       20.91        0.16     48.37 o 
  12   0  16       55.83      101.90     48.66 o 
  10   1  16      380.27      518.77     47.06 o 
  10   2  16      106.57      174.52     45.20 o 
  11   2  16       13.43      -10.36     50.46 o 
  10   3  16       55.90       71.66     48.16 o 
  11   3  16        1.03       -2.00     50.02 o 
  10   4  16       25.07      -12.65     49.50 o 
  10   5  16        3.23       14.42     51.87 o 
   9   7  16      112.84       81.13     40.80 o 
   7 -11  17      144.50       83.76     23.28 o 
   7 -10  17      115.70       91.78     23.00 o 
   8 -10  17       42.10       59.74     22.14 o 
   9 -10  17      226.59      173.54     31.95 o 
   8  -9  17      121.70      152.61     25.65 o 
   9  -9  17      170.94      159.17     26.60 o 
  10  -9  17       20.62       18.75     26.69 o 
   8  -8  17       10.19        7.29     29.20 o 
   9  -8  17       13.70       11.98     24.28 o 
  10  -8  17      826.23      863.54     39.29 o 
  11  -8  17      207.16      194.41     37.91 o 
   9  -7  17       14.85       21.96     27.54 o 
  10  -7  17      154.67      118.43     32.41 o 
  11  -7  17      480.91      495.26     40.79 o 
  12  -7  17       13.57       14.66     40.96 o 
   9  -6  17        1.29       18.25     26.28 o 
  10  -6  17      129.60      112.15     31.52 o 
  11  -6  17       75.91       23.36     37.83 o 
  12  -6  17       16.52        5.29     42.75 o 
  13  -6  17       72.30       48.50     46.58 o 
   9  -5  17        6.15       29.04     28.56 o 
  10  -5  17       20.67       15.39     29.63 o 
  11  -5  17      207.71      254.99     39.53 o 
  12  -5  17        6.22       80.17     43.74 o 
  13  -5  17       24.28       -8.82     53.62 o 
   9  -4  17       50.92       56.71     29.21 o 
  10  -4  17      412.68      466.06     37.44 o 
  11  -4  17       15.90        0.54     45.55 o 
  12  -4  17       21.83       69.64     43.11 o 
  11  -3  17        9.73        4.31     37.77 o 
  12  -3  17       38.38       66.85     44.14 o 
  10  -2  17      247.06      331.96     40.90 o 
  11  -2  17      352.46      476.63     44.97 o 
  12  -2  17      275.65      376.64     51.74 o 
  10  -1  17      136.72      156.87     40.73 o 
  11  -1  17      302.87      356.92     47.09 o 
  12  -1  17       22.81       -3.78     58.51 o 
  10   0  17       44.49       83.28     44.62 o 
  11   0  17       25.63        3.92     47.23 o 
  10   1  17      294.92      529.08     50.82 o 
  11   1  17      190.84      235.46     49.90 o 
  10   2  17       23.12       35.36     46.89 o 
  11   2  17      244.41      216.10     52.77 o 
  10   3  17      153.21      262.04     52.33 o 
  10   4  17       11.92        7.62     51.11 o 
   8 -10  18       46.66       18.84     18.04 o 
   8  -9  18      794.52      651.75     35.69 o 
   9  -9  18      430.94      317.18     37.73 o 
  10  -9  18       43.57       31.38     37.98 o 
   9  -8  18     1513.74     1398.95     41.66 o 
  10  -8  18        9.49       40.46     33.12 o 
  11  -8  18        9.40        8.56     39.04 o 
   9  -7  18      608.10      527.63     36.17 o 
  10  -7  18        0.53        8.70     37.95 o 
  11  -7  18       13.67       -9.21     40.77 o 
  12  -7  18       32.81        3.43     45.84 o 
   9  -6  18      486.02      479.99     36.29 o 
  10  -6  18        2.88       10.78     39.06 o 
  11  -6  18       48.98        6.48     45.33 o 
  12  -6  18      327.30      399.21     46.12 o 
   9  -5  18     2117.26     2236.11     51.84 o 
  10  -5  18       15.74       49.82     34.76 o 
  12  -5  18       26.31       22.00     44.07 o 
  13  -5  18       17.79      -11.76     51.41 o 
  10  -4  18       54.28       92.38     36.70 o 
  12  -4  18       42.85       63.50     44.24 o 
  10  -3  18       62.75       61.91     38.07 o 
  11  -3  18       47.54       16.96     37.25 o 
  12  -3  18      155.15      274.27     48.13 o 
  10  -2  18       45.20       96.03     41.72 o 
  11  -2  18      230.50      275.54     47.22 o 
  12  -2  18       21.93       56.50     49.62 o 
  10  -1  18       30.04       79.38     43.49 o 
  11  -1  18       19.57       12.29     50.60 o 
  10   0  18       57.75      134.24     47.37 o 
  11   0  18       93.99      124.98     48.53 o 
  10   1  18      898.05     1170.21     60.12 o 
  11   1  18      113.64      143.70     50.58 o 
  10   2  18      122.48      106.12     53.46 o 
  10   3  18        5.13      115.32     53.11 o 
   8 -10  19      190.06      147.06     32.50 o 
   8  -9  19        6.87      110.11     34.31 o 
   9  -9  19      129.01      102.46     25.22 o 
   9  -8  19      149.97      136.46     32.76 o 
  10  -8  19      165.30      162.70     37.77 o 
   9  -7  19       17.46       33.07     33.44 o 
  10  -7  19      353.52      420.70     40.63 o 
  11  -7  19       30.22       48.23     39.69 o 
  12  -7  19      146.99      204.75     47.51 o 
   9  -6  19        3.60       20.38     33.59 o 
  10  -6  19      667.11      910.70     47.05 o 
  11  -6  19       38.65        7.84     31.73 o 
  12  -6  19       92.08       84.11     45.83 o 
  10  -5  19       80.58       56.25     40.23 o 
  11  -5  19       44.12       18.85     39.99 o 
  12  -5  19       25.16       47.69     46.77 o 
  10  -4  19       99.72      202.22     41.84 o 
  11  -4  19       74.29       32.37     41.86 o 
  12  -4  19        2.05       13.45     45.92 o 
  10  -3  19      151.91      201.60     44.58 o 
  11  -3  19       24.45        7.09     43.61 o 
  12  -3  19       59.90       34.14     49.76 o 
  10  -2  19       28.89       56.15     44.50 o 
  11  -2  19      239.77      281.34     49.84 o 
  10  -1  19        7.51       -9.41     49.72 o 
  11  -1  19       18.88       -2.51     50.78 o 
  10   0  19      617.35     1030.32     57.61 o 
  11   0  19        2.68       35.04     51.04 o 
  10   1  19       50.94       47.49     50.71 o 
  10   2  19        4.29       19.07     52.36 o 
   9  -9  20      159.24       92.97     38.33 o 
   9  -8  20       16.88       16.78     32.35 o 
  10  -8  20      532.87      556.50     43.12 o 
   9  -7  20       32.59       46.60     33.06 o 
  10  -7  20      527.76      571.88     43.93 o 
  11  -7  20       25.59      -28.57     41.18 o 
  10  -6  20      845.31     1019.76     50.78 o 
  11  -6  20       48.78       19.62     43.96 o 
  12  -6  20      187.17      200.91     49.85 o 
  10  -5  20      403.75      484.60     47.54 o 
  11  -5  20       85.17       74.42     42.52 o 
  12  -5  20      199.97      247.13     51.87 o 
  10  -4  20      436.22      563.87     50.76 o 
  11  -4  20       52.76       20.59     42.36 o 
  10  -3  20      549.77      764.64     53.74 o 
  10  -2  20      432.53      692.89     53.37 o 
  11  -2  20        1.99       35.66     49.37 o 
  10  -1  20       77.00       44.63     50.34 o 
  10   0  20       24.26       45.86     52.41 o 
  10   1  20      286.53      409.00     56.64 o 
   9  -8  21      486.97      472.56     41.83 o 
  10  -7  21      202.01      162.00     40.88 o 
  11  -7  21       54.36       13.41     43.20 o 
  10  -6  21       57.69       30.82     41.59 o 
  11  -6  21       19.04       22.14     45.86 o 
  10  -5  21       24.77        6.79     45.07 o 
  11  -5  21      150.83      147.43     46.23 o 
  11  -4  21       23.10       11.69     47.44 o 
  10  -3  21       28.50       -8.73     46.20 o 
  11  -3  21       54.67      128.49     51.76 o 
  10  -2  21       50.15       10.34     52.23 o 
  10  -1  21       48.26       24.28     49.45 o 
   9  -8  22      393.99      327.47     42.68 o 
  10  -7  22        2.26       -7.07     44.55 o 
  10  -6  22       31.77        7.79     43.69 o 
  11  -6  22       80.80      -20.57     47.90 o 
  10  -5  22       29.75       27.27     43.93 o 
  11  -5  22       25.88       20.53     49.94 o 
  10  -4  22        3.30      -11.55     46.44 o 
  10  -3  22        5.56      -18.30     50.11 o 
  10  -7  23       21.34       28.19     46.29 o 
  10  -6  23       30.11       -4.90     49.03 o 
  10  -5  23        4.81       -8.67     48.94 o 
  10  -4  23       18.38       13.83     49.26 o 
  10  -6  24      433.18      395.35     51.64 o 
  10  -5  24       92.56       83.79     49.85 o 
   7  11  -6       14.87       27.35     21.04 o 
   5  13  -6       15.15       15.73     17.21 o 
   4  14  -6       56.38       56.69     16.16 o 
   5  14  -6       19.93       20.23     17.55 o 
   2   7  -5       47.47       34.86      8.77 o 
   3   8  -5       24.84       28.12      9.98 o 
   5  13  -5        8.78       19.70     17.07 o 
   6  13  -5       21.78        5.69     19.29 o 
   2  14  -5       18.72       12.45     11.52 o 
   3  14  -5       18.27       11.48     13.32 o 
   4  14  -5        8.67        8.97     15.20 o 
   2  15  -5       34.61       26.77     12.07 o 
   3  15  -5        0.20        1.66     13.65 o 
   4  15  -5       22.89        9.12     15.40 o 
   3  16  -5        0.39        5.69     14.14 o 
   4  16  -5        5.05        2.73     16.69 o 
   5  16  -5       15.24       19.82     18.96 o 
   6  16  -5        0.01        2.54     20.34 o 
   1   6  -4      100.20       93.73      6.45 o 
   2   6  -4        9.63        2.25      7.25 o 
   1   7  -4        8.17        5.61      6.17 o 
   2   7  -4      338.41      291.02     11.07 o 
   1   8  -4        1.36        2.62      6.23 o 
   2   8  -4      103.92       92.51      9.00 o 
   4   8  -4      105.60      145.56     14.86 o 
   3   9  -4        6.28      217.29     13.65 o 
   0  14  -4        8.82        3.61      6.46 o 
   2  14  -4       11.42        2.41     11.52 o 
   3  14  -4       34.59       20.17     14.26 o 
   4  14  -4       18.14       12.24     15.39 o 
   5  14  -4      104.39       63.46     18.82 o 
   0  15  -4       31.49       26.45      6.94 o 
   1  15  -4        7.10       11.66     10.00 o 
   2  15  -4        0.38        3.34     12.21 o 
   3  15  -4       12.77       12.37     13.84 o 
   4  15  -4        0.01       11.26     16.65 o 
   1  16  -4        0.23        3.35     10.01 o 
   2  16  -4        6.02        3.64     12.14 o 
   3  16  -4       42.19       21.74     15.02 o 
   4  16  -4        8.10        4.88     16.45 o 
   5  16  -4       14.21        4.40     18.56 o 
   1   5  -3        0.97        0.44      4.89 o 
   0   6  -3        5.14        8.43      3.63 o 
   1   6  -3        8.02        6.77      5.34 o 
   0   7  -3        1.04        1.81      4.04 o 
   1   7  -3      272.85      244.84      8.34 o 
   0   8  -3        3.68        2.27      4.79 o 
   1   8  -3       61.68       56.69      6.94 o 
   2   8  -3        6.39        0.21      8.41 o 
   3   8  -3       74.74       61.66     11.16 o 
   6   8  -3      389.77      403.91     22.97 o 
  -1   9  -3        2.85       -0.98      2.22 o 
   0   9  -3        8.20       15.88      5.47 o 
   1   9  -3        7.19       -2.59      7.10 o 
   2   9  -3      122.29      116.95     10.22 o 
   3   9  -3       12.06        8.85     11.17 o 
   4   9  -3       12.35       14.81     13.48 o 
   5   9  -3       52.85       65.79     17.33 o 
  -1  10  -3       69.74       39.63      3.40 o 
   5  11  -3       25.56       19.43     17.68 o 
   4  13  -3        0.07       -2.00     15.89 o 
  -1  14  -3        0.06       -0.53      4.51 o 
   3  14  -3       10.82        6.02     14.85 o 
  -1  15  -3       41.76       23.36      4.62 o 
   0  15  -3        0.00        2.89      8.19 o 
   1  15  -3       22.12       25.10     10.94 o 
   2  15  -3       33.79        5.90     13.13 o 
   3  15  -3        4.85        2.54     14.46 o 
   4  15  -3       34.87       27.84     17.52 o 
   1  16  -3        0.41        9.63     10.91 o 
   2  16  -3        2.90       10.70     12.85 o 
   3  16  -3        5.85       11.13     15.04 o 
   4  16  -3       14.33       16.50     16.78 o 
  -4   4  -2       64.53       56.66      7.43 o 
  -3   4  -2      552.48      360.89      8.59 o 
  -2   4  -2      108.06       86.90      4.24 o 
  -5   5  -2      483.11      383.94     12.02 o 
  -4   5  -2       13.75       11.74      6.23 o 
  -3   5  -2      111.73       72.09      5.24 o 
  -2   5  -2      124.39       81.28      3.29 o 
   0   5  -2        2.13        1.51      3.11 o 
  -5   6  -2      205.67      132.41      8.94 o 
  -4   6  -2       89.84       56.63      6.83 o 
  -3   6  -2      208.07      160.04      5.55 o 
  -2   6  -2        2.92        1.63      2.10 o 
   0   6  -2      201.73      140.55      5.15 o 
   1   6  -2      247.10      235.09      7.96 o 
  -6   7  -2       51.25       29.08      9.40 o 
  -5   7  -2       92.89       44.84      7.77 o 
  -4   7  -2        4.49        2.32      6.15 o 
  -3   7  -2       49.88       28.42      4.22 o 
  -2   7  -2       89.63       58.80      2.69 o 
   0   7  -2      951.83      737.57      9.68 o 
   1   7  -2        0.08        0.07      6.04 o 
  -6   8  -2       15.61        7.73      9.21 o 
  -5   8  -2      104.97       66.91      7.61 o 
  -4   8  -2        0.21       -0.07      5.43 o 
  -3   8  -2      118.85       78.87      4.47 o 
   0   8  -2      879.19      698.36     10.72 o 
   1   8  -2        8.10        7.45      6.76 o 
   2   8  -2      111.44      112.83      9.33 o 
   4   8  -2      132.49       97.01     14.47 o 
   5   8  -2        1.92        8.14     14.34 o 
  -5   9  -2      163.67      105.49      8.11 o 
  -4   9  -2      528.85      403.75      8.69 o 
  -3   9  -2      135.02      102.54      4.52 o 
   0   9  -2      360.57      270.42      8.81 o 
   1   9  -2        6.69        6.87      7.16 o 
   2   9  -2        2.88       22.60      9.77 o 
   3   9  -2       23.95       12.43     10.82 o 
   4   9  -2       40.25       33.62     13.97 o 
   5   9  -2        8.09        5.75     15.27 o 
  -4  10  -2      120.00       85.48      5.85 o 
  -3  10  -2       15.89       13.04      3.33 o 
   2  10  -2       21.38      149.85     11.48 o 
  -5  11  -2        4.37        6.82      6.84 o 
  -4  11  -2       45.63       35.34      5.00 o 
  -5  12  -2        0.91        1.31      5.95 o 
  -4  12  -2       99.14       71.35      4.87 o 
  -5  13  -2       10.74        6.88      4.91 o 
  -4  13  -2        8.65        4.39      2.96 o 
   3  13  -2       15.18       -2.41     15.04 o 
   4  13  -2        0.85       -7.11     15.71 o 
   3  14  -2        4.85        0.45     14.15 o 
  -2  15  -2      127.03       58.74      4.28 o 
  -1  15  -2        1.51        4.35      6.76 o 
   0  15  -2        3.19        0.54      9.16 o 
   1  15  -2        0.03       -2.24     11.29 o 
   2  15  -2       70.37       17.48     13.47 o 
   3  15  -2        2.28        3.52     14.95 o 
   1  16  -2        5.20       -1.13     11.59 o 
   2  16  -2        0.03        0.82     13.38 o 
   3  16  -2        1.38        3.77     16.14 o 
  -4   3  -1      211.24      241.94     10.09 o 
  -3   3  -1      369.89      315.67      9.30 o 
  -2   3  -1      426.95      396.29      6.82 o 
  -5   4  -1       41.86       37.54      8.64 o 
  -4   4  -1        1.92       -0.94      6.57 o 
  -3   4  -1       12.61       13.52      5.50 o 
  -2   4  -1     1222.24     1255.82      9.97 o 
  -6   5  -1       69.28       54.76      9.91 o 
  -5   5  -1       21.78       17.11      8.01 o 
  -4   5  -1        4.10        1.05      6.14 o 
  -3   5  -1        0.98        2.09      4.81 o 
  -6   6  -1       53.24       28.25      9.48 o 
  -5   6  -1       10.25        8.57      7.44 o 
  -4   6  -1       22.63       16.89      6.38 o 
  -3   6  -1       35.56       24.82      4.97 o 
  -6   7  -1       70.58       44.62      9.83 o 
  -5   7  -1       81.72       69.40      8.29 o 
  -4   7  -1        7.02        4.07      6.23 o 
  -3   7  -1       72.60       68.52      5.53 o 
   5   7  -1        0.71        8.87     13.42 o 
  -6   8  -1        0.95       -3.09      9.01 o 
  -5   8  -1        0.40        2.95      7.35 o 
  -4   8  -1       14.25       11.84      6.11 o 
  -3   8  -1       49.64       65.53      5.61 o 
   1   8  -1      129.78       96.75      8.64 o 
   2   8  -1        0.95        2.65      8.51 o 
   3   8  -1        4.43        5.40     10.55 o 
   4   8  -1       78.77       78.68     13.90 o 
   5   8  -1        1.96       -0.64     13.37 o 
   1   9  -1       95.06       81.62      9.07 o 
   2   9  -1       24.47       21.68      9.29 o 
   3   9  -1        5.59       10.74     11.59 o 
   4   9  -1       82.44       72.88     13.76 o 
   1  10  -1        1.99        4.26      8.57 o 
   4  10  -1       38.18       36.91     14.47 o 
   3  12  -1        9.71        8.40     12.78 o 
   4  12  -1        9.41        6.71     14.82 o 
   2  14  -1       11.65       21.10     13.65 o 
   3  14  -1        0.17        4.50     14.64 o 
   1  15  -1        8.79        4.88     11.36 o 
   2  15  -1        0.38        8.08     13.31 o 
   3  15  -1        3.77       10.00     15.36 o 
   0  16  -1        0.12        6.89     10.12 o 
   1  16  -1       10.11        6.13     12.35 o 
   2  16  -1        8.50        2.58     13.94 o 
  -3   3   0        5.77        8.67      6.32 o 
  -2   3   0      722.70      899.43      9.94 o 
  -6   4   0      146.98      153.07     11.98 o 
  -4   4   0      311.33      297.56     10.26 o 
  -3   4   0       20.12       19.38      6.01 o 
  -5   5   0        1.76        3.28      7.76 o 
  -4   5   0      131.89      123.97      8.04 o 
  -3   5   0        0.29        1.30      4.99 o 
  -6   6   0       24.32       26.93      9.63 o 
  -5   6   0        0.84        2.02      7.49 o 
  -4   6   0      128.60      111.50      7.90 o 
  -6   7   0       29.36       17.36      9.36 o 
  -5   7   0       23.37       17.62      8.35 o 
  -4   7   0      259.98      226.43      8.79 o 
   4   7   0       28.32       47.46     12.21 o 
   5   7   0       50.82       78.01     14.24 o 
  -6   8   0       42.65       32.13     10.01 o 
  -5   8   0       26.79       22.91      8.22 o 
  -4   8   0       15.35       18.46      6.72 o 
   2   8   0       10.82       22.45      9.59 o 
   3   8   0        1.37        0.04     10.87 o 
   4   8   0      104.99      173.38     14.74 o 
   5   8   0       56.68       52.86     14.12 o 
   2   9   0      176.78      193.38     12.98 o 
   3   9   0       31.78       32.48     12.27 o 
   4   9   0       13.27       33.64     13.96 o 
   2  10   0       55.36       36.53     11.54 o 
   4  10   0        0.03        1.22     13.84 o 
   3  11   0       20.91       11.61     13.07 o 
   3  12   0       58.77       42.06     14.37 o 
   2  13   0        2.16       -4.85     12.71 o 
   1  14   0        1.14       -4.34     11.83 o 
   2  14   0       24.53        9.43     13.29 o 
   0  15   0        1.00        2.54     11.13 o 
   1  15   0        0.06       -0.86     12.15 o 
   7  -5   1       10.56       22.71     13.07 o 
   8  -5   1        3.03        6.67     14.65 o 
   4  -4   1        1.92        0.22      7.14 o 
   5  -4   1       41.86       57.47      8.85 o 
   7  -4   1        5.91       -2.30     11.74 o 
   8  -4   1       44.49       42.25     14.97 o 
   9  -4   1       44.98       65.63     18.87 o 
   8  -3   1       95.39       78.72     16.73 o 
  -5   3   1       32.83       38.21      9.63 o 
  -4   3   1        0.77       -0.43      7.56 o 
  -3   3   1      361.77      570.93     11.56 o 
  -4   4   1       15.23       14.50      7.55 o 
  -5   5   1        3.39        4.96      8.36 o 
  -4   5   1        6.37        8.49      6.99 o 
  -6   6   1       46.58       58.71     10.74 o 
  -5   6   1        0.70       -0.63      8.10 o 
  -4   6   1       86.41       80.20      7.95 o 
  -6   7   1        6.33        7.37     10.00 o 
  -5   7   1       40.49       41.70      8.80 o 
   4   7   1      219.00      357.66     17.71 o 
   5   7   1        0.93        2.80     13.05 o 
  -6   8   1       42.69       34.80     10.97 o 
  -5   8   1       13.89       20.13      8.59 o 
   3   8   1      122.69      186.95     13.76 o 
   4   8   1       54.10       76.85     13.76 o 
   5   8   1        0.48       11.50     14.21 o 
   3   9   1       29.88       12.92     12.36 o 
   4   9   1       49.89       36.69     14.11 o 
   5   9   1        0.51        5.05     15.16 o 
   3  10   1       23.44       27.50     13.46 o 
   4  10   1        0.51        2.67     14.49 o 
   3  11   1       11.39       12.87     13.89 o 
   4  11   1        9.94        7.59     16.44 o 
   2  12   1       58.92       45.25     13.46 o 
   2  13   1        3.65       -0.70     13.52 o 
   1  14   1        8.24       -3.87     13.74 o 
   2  14   1        0.54        5.60     13.75 o 
   7  -6   2      597.33     1168.80     24.88 o 
   8  -6   2       23.49       18.13     14.52 o 
   4  -5   2       13.75       11.69      6.76 o 
   5  -5   2      483.11     1141.04     18.14 o 
   6  -5   2        5.34        2.78      9.65 o 
   7  -5   2      157.86      241.35     15.27 o 
   8  -5   2        5.07        6.21     14.85 o 
   9  -5   2       34.84       59.74     17.61 o 
   2  -4   2      108.06      104.76      4.68 o 
   3  -4   2      552.48     1413.79     14.11 o 
   4  -4   2       64.53       66.13      7.90 o 
   5  -4   2      278.32      595.54     14.63 o 
   6  -4   2        0.01        1.94     10.33 o 
   7  -4   2      126.51      637.74     19.32 o 
   8  -4   2       28.53       31.60     15.11 o 
   5  -3   2      169.17      647.03     15.78 o 
   6  -3   2      296.07      381.94     15.81 o 
   7  -3   2      422.02     1539.66     27.19 o 
   8  -3   2       50.42       53.07     16.60 o 
  -5   4   2      480.41      623.38     15.58 o 
  -4   4   2       42.75       55.57      8.71 o 
  -5   5   2      190.87      237.46     11.90 o 
  -5   6   2      207.05      197.57     12.02 o 
   4   6   2      157.61      344.93     16.66 o 
  -5   7   2      153.19      157.10     10.96 o 
   4   7   2       84.81      147.44     16.26 o 
  -5   8   2       26.53       21.29      9.26 o 
   4   8   2        2.72        0.94     13.22 o 
   5   8   2        0.02       11.73     14.36 o 
   4   9   2        0.29       10.50     13.80 o 
   3  11   2        2.65        0.38     14.81 o 
   3  12   2        0.39       -3.26     15.21 o 
   4  -6   3      337.84      336.98      9.69 o 
   5  -6   3       23.06       17.87      8.41 o 
   6  -6   3       62.40       43.19     10.13 o 
   7  -6   3        2.28        0.03     12.22 o 
   8  -6   3        2.03       -0.04     13.46 o 
   9  -6   3       10.35        4.50     16.71 o 
   2  -5   3       17.94       12.35      2.74 o 
   3  -5   3      143.46      364.96      8.19 o 
   4  -5   3      126.70      123.60      8.19 o 
   5  -5   3        4.77        0.26      8.79 o 
   6  -5   3        2.00       -6.63      9.62 o 
   7  -5   3        1.83       -2.00     12.20 o 
   8  -5   3        0.32       44.71     14.49 o 
   2  -4   3      956.53      683.42      7.99 o 
   3  -4   3      155.44      137.21      6.58 o 
   4  -4   3     1133.78     1067.74     15.71 o 
   5  -4   3        0.42       -0.76      9.01 o 
   6  -4   3        2.34       10.29     10.41 o 
   7  -4   3        0.02        6.97     13.16 o 
   8  -4   3       56.51       90.37     16.41 o 
   5  -3   3       12.94       46.21     10.02 o 
   7  -3   3       11.61      128.07     14.48 o 
  -5   4   3        0.83        6.13     10.06 o 
  -5   5   3       12.03       15.74      9.62 o 
  -5   6   3        3.10       13.31     10.45 o 
   5   9   3        0.00        2.91     16.66 o 
   4  -7   4      218.99      170.22      7.74 o 
   5  -7   4       22.01       14.31      7.92 o 
   6  -7   4        1.81        3.51      9.08 o 
   7  -7   4        8.73        9.81     11.55 o 
   8  -7   4       39.79       41.05     13.89 o 
   3  -6   4       45.27       82.45      5.54 o 
   4  -6   4       68.09       71.22      7.68 o 
   5  -6   4       89.73      421.95     12.71 o 
   6  -6   4       55.55       39.92     10.75 o 
   7  -6   4        8.20       71.09     12.82 o 
   8  -6   4       59.57      143.27     14.82 o 
   0  -5   4      919.69      899.69      9.56 o 
   2  -5   4     1426.58      901.65      8.19 o 
   3  -5   4       51.68       59.17      5.58 o 
   4  -5   4      195.65      153.52      8.70 o 
   5  -5   4      287.03      407.09     13.38 o 
   6  -5   4       53.43       82.85     11.51 o 
   7  -5   4       60.71       92.86     13.94 o 
  -1  -4   4      175.85      194.54      7.70 o 
   3  -4   4       18.81      166.86      7.39 o 
   4  -4   4       48.50       30.45      7.87 o 
   5  -4   4       12.11       50.78      9.72 o 
   6  -4   4      551.86      699.97     18.31 o 
   7  -4   4        3.25        0.43     12.61 o 
   5  -3   4       43.99       68.09     10.32 o 
   6  -3   4        2.34        2.83     10.70 o 
   6  -2   4       29.52       73.53     13.38 o 
  -5   4   4      111.80      154.72     12.72 o 
   5  -8   5       38.38       35.27      7.55 o 
   6  -8   5      116.38       90.82     10.15 o 
   7  -8   5        3.69        1.87     11.70 o 
   8  -8   5        0.51       19.73     13.20 o 
   0  -7   5        0.38       -0.18      3.56 o 
   3  -7   5       16.36       11.26      3.82 o 
   4  -7   5       15.33       18.55      6.70 o 
   5  -7   5        5.27      139.56      9.79 o 
   6  -7   5       28.82       13.80      9.36 o 
   7  -7   5       13.65       33.35     11.91 o 
   8  -7   5       36.01       38.08     13.12 o 
   0  -6   5        0.00        1.72      3.94 o 
   3  -6   5       39.29       64.12      5.73 o 
   4  -6   5      452.14      399.80     10.69 o 
   5  -6   5       56.27      146.45     10.59 o 
   6  -6   5       18.20       51.50     11.36 o 
   7  -6   5       25.57       63.26     13.20 o 
  -1  -5   5       75.39      100.70      6.51 o 
   4  -5   5        8.40       10.12      7.24 o 
   5  -5   5      309.49      511.17     14.53 o 
   6  -5   5      301.37      329.75     14.61 o 
   7  -5   5       16.24       45.28     12.17 o 
   4  -4   5      490.29      486.88     13.37 o 
   5  -4   5       17.37       67.14     10.53 o 
   6  -4   5       12.55       16.73     11.21 o 
   5  -3   5       10.76       24.74     10.70 o 
   6  -3   5        1.94       19.80     10.77 o 
   7  16   5        1.21        1.21     26.96 o 
   8  16   5       21.15        3.56     29.80 o 
  -3  -9   6       36.26       21.19     10.84 o 
   6  -9   6      134.79      109.20     10.00 o 
   7  -9   6       13.81       23.66     11.06 o 
   8  -9   6       21.46       14.72     13.37 o 
   0  -8   6        5.94        2.56      3.95 o 
   3  -8   6       28.49       12.48      2.95 o 
   4  -8   6       15.19       23.06      6.12 o 
   5  -8   6      135.59      136.13      9.03 o 
   6  -8   6       11.91       10.15      9.42 o 
   7  -8   6      133.11      274.50     15.48 o 
   8  -8   6        0.21       -0.55     13.31 o 
  -1  -7   6        0.34        0.45      5.91 o 
   0  -7   6      105.09       98.58      5.58 o 
   3  -7   6       30.72       46.13      5.21 o 
   4  -7   6      219.31      188.72      8.47 o 
   5  -7   6      130.05      360.42     12.60 o 
   6  -7   6       35.52       30.40      9.90 o 
   7  -7   6      281.08      510.69     17.69 o 
   4  -6   6      265.53      203.79      9.51 o 
   5  -6   6      637.94     1180.16     18.67 o 
   6  -6   6       52.09       44.74     10.90 o 
   7  -6   6      174.46      283.68     15.81 o 
   4  -5   6        0.19        2.41      7.86 o 
   5  -5   6      286.86      475.73     14.51 o 
   6  -5   6        9.11      105.16     12.03 o 
   5  -4   6      179.13      782.22     18.33 o 
   5  -3   6      754.24     2608.84     29.65 o 
   7  16   6        8.13       14.79     29.47 o 
   7 -10   7      100.45       65.20     11.63 o 
   8 -10   7       41.08       50.94     14.01 o 
   9 -10   7        6.64        4.27     14.38 o 
   0  -9   7        3.93        5.59      4.74 o 
   6  -9   7       38.75       26.29      9.51 o 
   7  -9   7        0.00       22.97     12.05 o 
   0  -8   7        0.49        3.07      4.79 o 
   1  -8   7      137.94       91.58      4.17 o 
   3  -8   7       46.46       31.84      4.24 o 
   4  -8   7      302.41      239.21      8.50 o 
   5  -8   7       16.07       28.25      8.22 o 
   6  -8   7        0.75        7.53      9.91 o 
   7  -8   7       50.94       85.74     13.22 o 
  -1  -7   7      101.99       90.58      7.60 o 
   0  -7   7        4.22        6.92      6.03 o 
   4  -7   7        0.02        1.49      7.15 o 
   5  -7   7       52.23       95.74      9.91 o 
   6  -7   7       31.59       35.08     10.64 o 
  -1  -6   7        0.10        1.72      6.57 o 
   5  -6   7       46.50       34.30      9.80 o 
   6  -6   7       20.38       82.50     11.89 o 
   5  -5   7        1.65       31.29     10.80 o 
   7  16   7        0.52        9.03     28.12 o 
   4 -10   8       56.84       25.99      3.64 o 
   5 -10   8       14.50        7.56      6.42 o 
   6 -10   8        0.71       27.51      9.04 o 
   7 -10   8       60.09       54.26     11.95 o 
   8 -10   8        0.03       76.45     15.12 o 
   9 -10   8        0.80       -7.37     14.89 o 
  -1  -9   8       37.33       25.38      7.38 o 
   0  -9   8      217.28      171.82      7.12 o 
   3  -9   8      124.17       81.05      4.17 o 
   6  -9   8       85.08       63.97     10.37 o 
   7  -9   8       23.57       60.40     12.61 o 
   0  -8   8        9.01       12.14      5.91 o 
   4  -8   8      132.10       94.50      7.85 o 
   5  -8   8        0.16       22.14      8.82 o 
   6  -8   8        0.01       13.08     10.46 o 
  -2  -7   8      276.73      228.97     11.25 o 
  -1  -7   8       41.15       45.83      8.27 o 
   5  -7   8       70.80       75.17     10.12 o 
   6  -7   8       60.88       45.57     11.39 o 
   5  -6   8        0.05       36.81     10.55 o 
   6  15   8        7.42       -7.25     28.42 o 
   7  15   8       46.91       24.14     29.35 o 
   6  16   8        9.82        1.21     28.30 o 
   7  16   8       22.50       24.83     28.85 o 
   5 -11   9       11.98        9.32      5.42 o 
   6 -11   9       66.09       59.67      8.67 o 
   7 -11   9       28.25       24.66     11.05 o 
   8 -11   9        0.04       25.70     13.06 o 
   5 -10   9       25.31       25.74      7.63 o 
   6 -10   9       11.51       13.41      9.75 o 
   7 -10   9        0.25        5.34     12.27 o 
   8 -10   9       65.05      176.19     15.95 o 
  -1  -9   9        3.33        6.45      7.45 o 
   0  -9   9        0.07        0.89      6.09 o 
   6  -9   9        1.58       29.20     10.59 o 
  -2  -8   9       18.64       15.61      8.94 o 
  -1  -8   9       36.86       36.36      8.66 o 
   5  -8   9       23.07       11.39      9.56 o 
   6  -8   9       46.16       42.54     11.57 o 
   5  -7   9        5.25       30.71     10.35 o 
   6  16   9        1.85        6.47     27.68 o 
   4 -11  10        0.02        0.19      3.63 o 
   5 -11  10      101.56       97.82      7.25 o 
   6 -11  10       18.68       22.27      9.46 o 
   7 -11  10       45.48       73.41     12.18 o 
   8 -11  10       16.80        1.19     13.28 o 
   6 -10  10        5.23        7.33     10.26 o 
   7 -10  10       96.56      125.01     14.01 o 
   8 -10  10        0.36        6.17     14.85 o 
   9 -10  10      186.77      166.17     18.75 o 
  -1  -9  10        0.76        4.62      8.52 o 
   0  -9  10        0.41        0.75      6.99 o 
  -1  -8  10      119.66       91.78      9.82 o 
   5 -12  11       21.74       14.37      5.12 o 
   6 -12  11        0.60        8.91      7.97 o 
   7 -12  11        0.06       -2.41     10.67 o 
   5 -11  11       29.19       27.18      7.93 o 
   6 -11  11       51.51       44.14     10.54 o 
   7 -11  11        0.01       -5.03     11.98 o 
   6 -10  11       21.16       64.97     11.85 o 
   7 -10  11        1.24       20.92     13.76 o 
  -2  -9  11       18.98        9.02     10.54 o 
  -1  -9  11      106.60       72.68     10.43 o 
   5  -9  11        2.05       12.09     10.75 o 
  -2  -8  11      172.90      139.98     12.86 o 
   4 -12  12        9.32       26.50      4.89 o 
   5 -12  12       40.56       52.48      7.26 o 
   6 -12  12       12.07        7.28      9.39 o 
   7 -12  12       16.46       15.92     11.52 o 
   5 -11  12      104.44       81.63      9.88 o 
   6 -11  12        1.59       18.79     11.11 o 
   7 -11  12       33.57       28.70     12.89 o 
   5 -10  12        5.50        6.20     10.78 o 
   6 -10  12       32.17       44.06     12.48 o 
   7 -10  12        0.86        7.87     13.19 o 
   8 -10  12       24.27       40.90     16.33 o 
   4 -12  13      141.53       96.00      8.05 o 
   5 -12  13       41.25       39.86      8.95 o 
   6 -12  13        1.36       26.13     11.14 o 
   7 -12  13        0.00       13.10     12.31 o 
   5 -11  13        0.13       -0.83     10.74 o 
   6 -11  13       59.38       59.60     12.70 o 
   7 -11  13        1.32       10.91     14.03 o 
   6 -10  13       38.78       65.50     14.00 o 
   4 -13  14      216.14      120.05      6.50 o 
   5 -12  14        8.59       11.78     10.47 o 
   6 -12  14        3.75       75.22     12.87 o 
   6 -11  14      224.94      128.40     14.33 o 
   6 -12  15      154.18       64.76     13.36 o 
   6 -11  15        4.92        1.11     14.31 o 
   9   7  15        1.04       -4.71     31.98 o 
   9   6  16        0.51        4.66     34.44 o 
   1  -1 -17      304.58      303.35     20.56 o 
   1   0 -17      228.18      190.04     21.60 o 
   1  -3 -16       19.11       14.31     19.18 o 
   2  -3 -16     1361.30     1355.27     22.15 o 
   1  -2 -16        7.57        6.70     18.15 o 
   2  -2 -16     2416.94     2483.69     28.97 o 
   1  -1 -16       63.79       33.63     18.14 o 
   1   0 -16       48.15       45.54     18.76 o 
   1  -4 -15      417.66      403.62     18.20 o 
   2  -4 -15      209.44      214.28     14.98 o 
   3  -4 -15      671.92      606.19     11.72 o 
   1  -3 -15      257.04      274.48     19.54 o 
   2  -3 -15      191.94      238.49     14.10 o 
   1  -2 -15      221.63      187.61     18.36 o 
   2  -2 -15       17.12       13.32     10.96 o 
   1  -1 -15      207.05      170.54     17.66 o 
   1   0 -15      255.75      265.71     14.62 o 
   2  -5 -14      532.58      561.84     17.53 o 
   3  -5 -14      263.53      229.44     10.70 o 
   1  -4 -14       77.03       47.22     13.62 o 
   2  -4 -14       60.56       59.01     12.11 o 
   3  -4 -14      257.86      230.50      9.09 o 
   1  -3 -14       51.58       41.09     12.95 o 
   2  -3 -14     1100.57     1150.58     18.65 o 
   3  -3 -14     1071.66      852.52     11.32 o 
   0  -2 -14      217.28      243.04     19.46 o 
   1  -2 -14       22.69       17.17     15.50 o 
   2  -2 -14      132.17      116.56     10.94 o 
   0  -1 -14       23.72       37.97     16.77 o 
   1  -1 -14      263.83      215.61     16.50 o 
   0   0 -14       33.96       31.67     16.66 o 
   1   0 -14      110.99       87.19     16.06 o 
   0   1 -14      393.66      404.15     19.23 o 
   0   2 -14      521.77      563.18     22.86 o 
   2  -6 -13      375.94      553.26     18.35 o 
   3  -6 -13      148.91      155.05     12.15 o 
   1  -5 -13      356.15      347.18     16.49 o 
   2  -5 -13      132.30      160.00     13.64 o 
   3  -5 -13      658.00      634.89     13.02 o 
   1  -4 -13       83.27       96.26     13.46 o 
   2  -4 -13      168.27      169.25     11.97 o 
   3  -4 -13      234.44      200.63      7.99 o 
   0  -3 -13        0.17       -8.18     17.20 o 
   1  -3 -13      816.70      749.05     17.89 o 
   2  -3 -13       26.72       44.60      9.98 o 
   3  -3 -13       87.95       67.36      5.53 o 
   0  -2 -13        1.76       -2.58     17.21 o 
   1  -2 -13      140.93      114.12     11.85 o 
   2  -2 -13      126.37      148.30     12.94 o 
   0  -1 -13        0.32       21.88     16.21 o 
   1  -1 -13      390.19      371.61     17.00 o 
   2  -1 -13      175.71      206.95     10.71 o 
   0   0 -13        1.70       33.36     17.01 o 
   0   1 -13        0.71      138.31     19.27 o 
   1   1 -13        2.87       -0.39     14.86 o 
   0   3 -13        0.00        8.11     17.08 o 
   2  -7 -12      398.70      460.47     19.37 o 
   3  -7 -12      134.74      121.91     13.61 o 
   4  -7 -12       99.36       88.62      8.19 o 
   2  -6 -12     4561.98     4892.32     37.78 o 
   3  -6 -12     1312.99     1332.44     18.32 o 
   4  -6 -12     1460.54      833.27     10.62 o 
   1  -5 -12      328.50      358.69     15.74 o 
   2  -5 -12        7.77       10.42     10.18 o 
   3  -5 -12       20.62       11.63     10.56 o 
   0  -4 -12     3923.81     4630.14     39.52 o 
   1  -4 -12      431.74      429.20     15.60 o 
   2  -4 -12     1216.62     1339.98     18.97 o 
   3  -4 -12       41.03       40.54      7.60 o 
   0  -3 -12      317.53      338.82     15.99 o 
   1  -3 -12      314.23      331.04     13.82 o 
   2  -3 -12     3269.58     3257.14     28.09 o 
   3  -3 -12      230.61      154.97      5.51 o 
   0  -2 -12     6586.35     7203.29     47.12 o 
   1  -2 -12       36.76       37.14     10.44 o 
   2  -2 -12     1141.21     1048.86     17.54 o 
  -1  -1 -12      139.81      156.38     17.86 o 
   0  -1 -12     3380.91     3687.19     35.60 o 
   1  -1 -12       67.81       78.07     13.61 o 
   2  -1 -12     1116.77      936.23     16.58 o 
  -1   0 -12     1214.31     1302.65     26.04 o 
   0   0 -12     5399.15     5769.84     40.95 o 
   1   0 -12     2052.03     1985.07     22.57 o 
  -1   1 -12      535.36      485.71     19.94 o 
   0   1 -12    26724.09    29863.25     89.68 o 
   1   1 -12      146.42      113.69     15.20 o 
   0   2 -12     8412.13     8593.07     51.17 o 
  -1   3 -12      152.93      199.96     19.46 o 
   0   3 -12     2375.69     1912.36     28.82 o 
   5  -9 -11      228.29      177.00     11.29 o 
   3  -8 -11      777.96      749.60     20.18 o 
   5  -8 -11        2.75        5.57      6.89 o 
   2  -7 -11     1755.38     1982.80     27.73 o 
   3  -7 -11      702.90      698.69     17.36 o 
   4  -7 -11     2777.69     2567.92     23.44 o 
   1  -6 -11       65.45       52.12     14.75 o 
   2  -6 -11     2111.56     2267.92     27.03 o 
   3  -6 -11      167.18      142.02     14.69 o 
   4  -6 -11      734.24      517.56      8.96 o 
   1  -5 -11       97.01       92.89     12.92 o 
   2  -5 -11        1.14        7.09     10.12 o 
   3  -5 -11      215.88      164.65     11.03 o 
   0  -4 -11        1.64       -1.65     12.40 o 
   1  -4 -11     1549.61     1514.40     21.40 o 
   2  -4 -11     2220.15     2230.89     24.80 o 
   3  -4 -11      431.51      309.86      9.11 o 
   0  -3 -11        2.17        5.35     12.23 o 
   1  -3 -11      343.28      335.15     13.01 o 
   2  -3 -11      350.99      325.56     13.05 o 
  -1  -2 -11      121.67      122.66     17.42 o 
   0  -2 -11       24.04       30.94     11.63 o 
   1  -2 -11      237.60      197.72     13.45 o 
   2  -2 -11       28.31       20.47      9.38 o 
  -1  -1 -11      401.13      363.80     18.54 o 
   0  -1 -11       14.48       21.16     13.66 o 
   1  -1 -11      326.55      259.11     13.99 o 
   2  -1 -11       80.96       73.68      9.48 o 
  -1   0 -11       74.00       63.41     16.31 o 
   0   0 -11       18.94       47.16     15.41 o 
   1   0 -11        0.63        2.40     11.80 o 
   0   1 -11        0.19       55.17     15.72 o 
   1   1 -11        7.40        8.52     11.51 o 
  -1   2 -11      123.01      139.20     16.80 o 
   0   2 -11        1.23       23.13     15.06 o 
  -1   3 -11        5.96       16.27     16.00 o 
   0   3 -11        1.61        7.80     14.09 o 
  -1   4 -11      380.36      371.98     19.82 o 
   5  -9 -10      127.69      100.99     12.03 o 
   3  -8 -10     1938.53     1880.81     27.05 o 
   4  -8 -10        1.58       -4.94     19.12 o 
   5  -8 -10      208.77      142.20     12.58 o 
   5  -8 -10      208.77      144.34     12.05 o 
   2  -7 -10      561.97      656.60     19.41 o 
   3  -7 -10     1852.20     1788.87     23.98 o 
   4  -7 -10      665.24      653.59     14.96 o 
   5  -7 -10      113.56       60.07      4.76 o 
   5  -7 -10      122.27       73.65      5.48 o 
   1  -6 -10      232.31      242.01     15.55 o 
   2  -6 -10      220.06      237.04     13.73 o 
   3  -6 -10      346.34      302.37     15.32 o 
   4  -6 -10      623.77      461.19     10.24 o 
   0  -5 -10       74.44      102.92     13.73 o 
   1  -5 -10      279.42      288.53     13.82 o 
   2  -5 -10     1045.48     1037.70     17.80 o 
   3  -5 -10     1428.85     1357.69     16.84 o 
   0  -4 -10      332.81      306.52     14.52 o 
   1  -4 -10      578.92      486.23     16.26 o 
   2  -4 -10      168.00      163.35     12.35 o 
   3  -4 -10      519.77      341.19      8.96 o 
  -1  -3 -10     1677.58     1597.30     24.79 o 
   0  -3 -10     4513.28     5696.86     38.51 o 
   1  -3 -10      245.95      178.81     11.80 o 
   2  -3 -10       33.12       35.98      9.62 o 
  -1  -2 -10       38.24       40.84     11.58 o 
   0  -2 -10      131.61      160.87     14.63 o 
   1  -2 -10      254.18      262.70     10.44 o 
   2  -2 -10       95.15      101.52      7.29 o 
  -1  -1 -10      179.32      168.57     15.68 o 
   0  -1 -10     4377.47     5768.29     37.01 o 
   1  -1 -10      186.27      143.99     12.11 o 
   2  -1 -10        0.98        2.56      7.79 o 
  -2   0 -10       51.25       46.48     16.57 o 
   0   0 -10     4620.70     5417.31     35.98 o 
   1   0 -10      433.30      514.40     15.06 o 
  -2   1 -10      650.63      826.90     21.87 o 
  -1   1 -10      129.61      129.14     15.65 o 
   0   1 -10     4169.30     5046.71     35.17 o 
   1   1 -10     1346.77     1124.98     16.72 o 
  -1   2 -10     1648.81     1540.10     25.66 o 
   0   2 -10     1009.83     1203.03     19.38 o 
  -2   3 -10        9.07       17.62     11.33 o 
  -1   3 -10      680.20      606.10     19.87 o 
   0   3 -10      766.11      949.64     20.82 o 
  -2   4 -10      112.47      149.36     13.45 o 
  -1   4 -10     1381.89     1410.63     26.82 o 
   6 -10  -9      146.22      167.83     13.17 o 
   3  -9  -9     1625.07     1651.23     28.81 o 
   5  -9  -9     1016.28      930.33     19.24 o 
   6  -9  -9     1537.70     1390.73     17.87 o 
   2  -8  -9      506.35      512.19     19.61 o 
   3  -8  -9      269.67      290.43     18.43 o 
   4  -8  -9     1509.41     1506.03     23.36 o 
   5  -8  -9      153.22      138.53     14.31 o 
   5  -8  -9      153.22      120.03     14.00 o 
   6  -8  -9      132.33      123.81      8.95 o 
   1  -7  -9     2460.03     2587.83     31.92 o 
   2  -7  -9      684.19      724.42     18.55 o 
   3  -7  -9      395.69      366.85     16.24 o 
   4  -7  -9      366.27      375.61     14.23 o 
   5  -7  -9        0.04        4.76      6.21 o 
   5  -7  -9        0.04        2.05      8.60 o 
   1  -6  -9      367.15      399.24     16.04 o 
   2  -6  -9      578.65      630.40     17.56 o 
   3  -6  -9       10.26        2.68     13.33 o 
   4  -6  -9       60.10       65.07      9.48 o 
   0  -5  -9       12.82       20.59     12.00 o 
   1  -5  -9      389.00      375.17     16.63 o 
   2  -5  -9      980.11     1214.58     18.23 o 
   3  -5  -9      425.80      379.28     12.28 o 
   4  -5  -9     1421.97      932.96      8.95 o 
  -1  -4  -9      339.23      316.98     15.75 o 
   0  -4  -9        1.89        9.79     10.77 o 
   1  -4  -9      706.15      661.07     16.76 o 
   2  -4  -9        8.82        7.16     11.31 o 
   3  -4  -9     2426.77     1762.89     13.29 o 
  -1  -3  -9      621.08      596.68     17.15 o 
   0  -3  -9       41.11       70.18     14.19 o 
   1  -3  -9      643.19      603.25     14.64 o 
   2  -3  -9      292.11      399.40     11.24 o 
  -2  -2  -9      629.52     1025.99     23.63 o 
  -1  -2  -9     1132.99     1133.67     19.90 o 
   0  -2  -9        0.21       11.45     12.90 o 
   1  -2  -9      599.28      572.19     14.46 o 
   2  -2  -9     5412.37     5491.71     27.30 o 
  -2  -1  -9     5386.09     6522.00     47.00 o 
  -1  -1  -9        0.62        1.69     13.73 o 
   0  -1  -9        4.22       16.91     12.59 o 
   1  -1  -9        2.96        3.86      9.51 o 
   2  -1  -9      858.51      686.88     12.33 o 
  -1   0  -9       14.29       -0.09     13.62 o 
   0   0  -9        2.22       41.58     12.40 o 
   1   0  -9       55.10       32.24      9.97 o 
  -2   1  -9     3333.33     4048.82     36.04 o 
  -1   1  -9      133.24      135.77     14.47 o 
   0   1  -9        3.17       36.64     11.32 o 
   1   1  -9       14.30       12.46      7.81 o 
  -2   2  -9       38.76       39.94     10.81 o 
  -1   2  -9        8.51       18.99     13.47 o 
   0   2  -9        0.40        5.87     10.68 o 
  -2   3  -9       86.61       93.39     12.06 o 
  -1   3  -9       48.38       39.65     13.86 o 
  -2   4  -9      412.49      516.69     19.81 o 
  -1   4  -9      147.42      160.86     16.46 o 
  -2   5  -9     3236.97     4011.04     38.08 o 
   6 -12  -8      306.03      315.96     19.57 o 
   6 -11  -8        8.21       12.18     14.77 o 
   5 -10  -8      530.61      502.47     19.95 o 
   6 -10  -8      984.35      863.70     19.88 o 
   7 -10  -8       32.28       20.89     11.84 o 
   3  -9  -8      708.91      645.65     25.77 o 
   4  -9  -8     1722.84     1717.13     29.47 o 
   5  -9  -8      374.71      347.07     15.99 o 
   6  -9  -8       33.41       34.11     11.31 o 
   7  -9  -8      495.43      352.83     12.03 o 
   2  -8  -8       65.55       60.09     18.55 o 
   3  -8  -8       42.63       58.32     15.47 o 
   4  -8  -8       66.12       84.12     16.94 o 
   5  -8  -8     1757.01     1525.86     23.45 o 
   6  -8  -8     1332.67     1068.13     15.38 o 
   6  -8  -8     1434.87     1152.98     16.71 o 
   7  -8  -8     1666.56     1094.48     13.98 o 
   1  -7  -8       60.18       79.82     13.78 o 
   2  -7  -8     1625.37     1784.44     26.96 o 
   3  -7  -8     1661.75     1526.34     22.77 o 
   4  -7  -8      357.39      371.33     14.76 o 
   5  -7  -8        0.14        5.14     10.14 o 
   6  -7  -8      102.92       64.06      6.27 o 
   6  -7  -8      110.81       82.14      8.90 o 
   7  -7  -8      468.34      221.12      6.57 o 
   0  -6  -8     1309.05     1651.67     25.80 o 
   1  -6  -8      905.68      928.18     21.81 o 
   2  -6  -8       76.80       60.73     13.71 o 
   3  -6  -8      129.80      123.24     11.65 o 
   4  -6  -8     1972.19     2017.84     19.19 o 
   5  -6  -8       27.27       12.85      4.61 o 
   5  -6  -8       29.37       14.49      6.78 o 
   0  -5  -8     5349.56     6118.68     42.68 o 
   1  -5  -8       47.72       63.29     13.09 o 
   2  -5  -8     4851.86     5237.46     32.41 o 
   3  -5  -8      711.92      732.59     13.64 o 
   4  -5  -8        6.78        6.81      4.09 o 
   4  -5  -8        7.30       10.81      5.95 o 
  -1  -4  -8      190.97      216.28     13.53 o 
   0  -4  -8       83.20      136.83     14.39 o 
   1  -4  -8      311.17      363.69     14.25 o 
   2  -4  -8     4162.97     4013.83     27.06 o 
   3  -4  -8      241.27      160.88      6.89 o 
  -2  -3  -8     2684.02     3182.06     33.61 o 
  -1  -3  -8       49.66       34.20     14.67 o 
   0  -3  -8    11980.34    13898.92     55.36 o 
   1  -3  -8     1263.67     1302.71     17.53 o 
   2  -3  -8       66.86        8.01      8.34 o 
  -2  -2  -8       37.49       -5.89     12.02 o 
  -1  -2  -8     1895.86     2123.65     24.43 o 
   0  -2  -8     5494.51     6099.25     35.46 o 
   1  -2  -8     1930.84     1879.37     19.32 o 
   2  -2  -8    18370.24    16164.75     41.49 o 
  -2  -1  -8    17679.55    19812.21     73.69 o 
  -1  -1  -8     2219.95     2360.36     26.32 o 
   0  -1  -8     4297.67     5701.35     33.39 o 
   1  -1  -8     2580.81     2106.52     20.21 o 
  -3   0  -8     1990.10     2111.87     31.30 o 
  -2   0  -8     5066.56     5971.22     42.82 o 
  -1   0  -8     2283.84     2160.71     24.94 o 
   0   0  -8    13469.47    14932.35     51.52 o 
   1   0  -8     1555.29     1301.88     14.55 o 
  -2   1  -8     5743.70     6199.83     41.28 o 
  -1   1  -8     1866.45     1798.06     23.44 o 
   0   1  -8    15582.70    16534.54     55.06 o 
   1   1  -8     1026.03      874.79     13.40 o 
  -3   2  -8     1061.22     1052.41     21.14 o 
  -2   2  -8     6308.46     6923.09     44.75 o 
  -1   2  -8      159.94      135.26     14.05 o 
   0   2  -8     2218.87     2123.13     23.35 o 
  -3   3  -8      260.00      280.96     14.44 o 
  -2   3  -8     5857.93     6314.81     42.88 o 
  -1   3  -8      960.37      935.24     20.11 o 
  -3   4  -8     1188.58     1210.77     22.94 o 
  -2   4  -8     5993.89     6497.16     43.93 o 
  -1   4  -8     1969.65     1866.55     27.07 o 
  -2   5  -8     7525.90     8162.69     51.40 o 
   6 -14  -7       10.40       12.29     19.16 o 
   6 -13  -7        6.17        3.31     17.93 o 
   6 -12  -7     1589.90     1499.89     29.07 o 
   6 -11  -7        9.61       12.16     20.78 o 
   7 -11  -7       35.39       31.57     15.11 o 
   5 -10  -7      472.25      389.57     19.08 o 
   6 -10  -7      247.00      251.59     20.91 o 
   7 -10  -7      290.94      261.65     15.82 o 
   3  -9  -7       94.54       73.98     20.29 o 
   4  -9  -7     1814.81     1836.20     29.80 o 
   5  -9  -7      798.94      766.21     19.75 o 
   6  -9  -7     1948.78     1930.11     24.58 o 
   7  -9  -7       13.53       17.94     11.48 o 
   8  -9  -7     1142.20     1099.46     18.70 o 
   2  -8  -7       16.72       15.68     16.86 o 
   5  -8  -7      491.27      422.01     15.50 o 
   6  -8  -7      115.16      131.41     16.25 o 
   7  -8  -7       47.11       55.89     14.39 o 
   8  -8  -7      484.22      470.83     13.17 o 
   1  -7  -7       84.72      106.81     17.10 o 
   2  -7  -7      976.87     1258.80     21.12 o 
   3  -7  -7       30.22       14.73     13.81 o 
   5  -7  -7      254.65      212.98     14.05 o 
   6  -7  -7     1590.09     1510.85     17.46 o 
   7  -7  -7      193.59      194.34     12.76 o 
   8  -7  -7       35.41       47.63      8.75 o 
   0  -6  -7        1.26        7.88     12.33 o 
   1  -6  -7      753.31      815.63     20.76 o 
   2  -6  -7      300.99      309.35     14.56 o 
   3  -6  -7      560.15      522.86     14.79 o 
   5  -6  -7       79.14       65.76      9.75 o 
   6  -6  -7      266.30      237.54      9.20 o 
   7  -6  -7      425.31      357.55      9.40 o 
   8  -6  -7     1704.12     1888.50     18.32 o 
   9  -6  -7      352.97      354.77     12.76 o 
  -1  -5  -7      313.62      291.92     14.87 o 
   0  -5  -7        4.59       15.11     14.10 o 
   1  -5  -7      597.36      582.49     16.90 o 
   2  -5  -7       43.94       78.81     11.72 o 
   3  -5  -7     5277.76     4959.63     26.97 o 
   4  -5  -7     3116.89     2974.50     17.32 o 
   4  -5  -7     3355.92     3064.44     19.12 o 
   5  -5  -7      135.66       85.10      6.41 o 
   6  -5  -7       39.68       26.02      4.34 o 
   7  -5  -7       88.85       77.50      6.29 o 
   8  -5  -7      247.53      267.89     10.03 o 
   9  -5  -7        4.49        7.23      9.96 o 
  -1  -4  -7      892.46      926.53     21.58 o 
   0  -4  -7       15.62       31.58     13.71 o 
   1  -4  -7     1196.57     1070.61     18.06 o 
   2  -4  -7     2307.92     2612.82     19.95 o 
   3  -4  -7      677.34      637.48      9.85 o 
   6  -4  -7      950.24      588.41      7.45 o 
   7  -4  -7       72.85       49.34      6.28 o 
   8  -4  -7       20.85       29.90      8.25 o 
   9  -4  -7        1.71        6.21     11.16 o 
  10  -4  -7      336.97      350.23     15.88 o 
  -2  -3  -7     2298.54     2870.06     31.05 o 
  -1  -3  -7     1868.42     1836.92     23.08 o 
   0  -3  -7        0.11        1.75     11.39 o 
   1  -3  -7      768.23      671.33     13.46 o 
   2  -3  -7      238.31      270.47      7.74 o 
   8  -3  -7       80.78       77.13     13.45 o 
  -2  -2  -7      450.36      496.54     19.26 o 
  -1  -2  -7      203.35      277.60     14.60 o 
   0  -2  -7        0.38       -0.72     10.61 o 
   1  -2  -7       82.21      112.22      8.24 o 
  -3  -1  -7     2298.89     2384.64     30.43 o 
  -2  -1  -7      383.65      474.00     18.36 o 
  -1  -1  -7      482.66      463.61     13.05 o 
   0  -1  -7        0.92        1.23      9.77 o 
   1  -1  -7     1673.92     1346.37     15.46 o 
  -3   0  -7       64.99       50.05     12.07 o 
  -2   0  -7       26.80       31.41     13.47 o 
  -1   0  -7     1548.44     1579.47     21.03 o 
   0   0  -7        3.51        6.40      8.78 o 
   1   0  -7      284.53      281.45     10.32 o 
  -3   1  -7      130.10      128.88     11.72 o 
  -2   1  -7        4.27        5.45     12.78 o 
  -1   1  -7       14.99       15.80     11.96 o 
   0   1  -7        0.29        9.42     10.15 o 
  -3   2  -7      186.58      191.29     12.28 o 
  -2   2  -7       22.99       32.91      9.69 o 
  -1   2  -7       38.43       27.54      8.81 o 
   0   2  -7        2.96        4.82     10.07 o 
  -3   3  -7        4.52        4.02     10.06 o 
  -2   3  -7       78.65       99.51     14.06 o 
  -1   3  -7       20.52       29.96     12.86 o 
  -3   4  -7        0.63        8.97     10.60 o 
  -2   4  -7       54.47       83.05     10.91 o 
  -3   5  -7      124.52      164.94     13.52 o 
  -2   5  -7      361.81      388.75     14.89 o 
   6 -15  -6        5.28        2.72     21.73 o 
   6 -14  -6      133.30      118.29     21.46 o 
   6 -13  -6       64.68       57.87     25.84 o 
   6 -12  -6      513.22      498.83     26.89 o 
   7 -12  -6        1.68        6.74     23.60 o 
   6 -11  -6      622.82      573.06     25.66 o 
   7 -11  -6        5.68        9.27     21.33 o 
   5 -10  -6     1546.73     1409.90     30.27 o 
   6 -10  -6     1174.81     1134.28     27.08 o 
   7 -10  -6       31.77       41.63     19.62 o 
   8 -10  -6      478.59      484.13     23.29 o 
   5  -9  -6      844.10      684.29     23.63 o 
   6  -9  -6     1693.08     1655.82     27.81 o 
   7  -9  -6      278.03      258.81     19.39 o 
   8  -9  -6      196.34      234.72     19.53 o 
   5  -8  -6     7412.58     6242.87     39.68 o 
   6  -8  -6      139.92      116.35     15.35 o 
   7  -8  -6      319.13      274.43     17.28 o 
   8  -8  -6        0.15       -0.31     16.87 o 
   9  -8  -6     1461.53     1377.15     22.42 o 
   1  -7  -6      395.46      428.53     19.20 o 
   5  -7  -6      931.07      748.63     18.46 o 
   6  -7  -6      213.59      210.90     12.70 o 
   7  -7  -6     2094.18     1987.83     23.62 o 
   8  -7  -6        1.80       27.31     15.83 o 
   9  -7  -6      875.80      882.22     20.07 o 
   0  -6  -6     1392.42     1769.75     27.61 o 
   1  -6  -6      627.28      648.77     18.52 o 
   2  -6  -6     1697.63     2022.56     23.72 o 
   4  -6  -6     2781.09     2926.76     24.75 o 
   5  -6  -6     1795.75     1380.70     18.83 o 
   6  -6  -6     1323.97     1316.09     16.32 o 
   7  -6  -6      245.91      171.97     13.55 o 
   8  -6  -6       66.54       97.11     15.57 o 
   9  -6  -6      674.11      731.75     18.70 o 
  10  -6  -6      220.01      270.09     16.91 o 
  -1  -5  -6      291.59      298.75     14.28 o 
   0  -5  -6     1425.93     1634.46     22.55 o 
   1  -5  -6       12.36       30.16     12.24 o 
   2  -5  -6      537.37      626.23     14.45 o 
   4  -5  -6       13.43       12.84      8.51 o 
   5  -5  -6     2975.69     2105.38     19.05 o 
   6  -5  -6      295.53      308.16     10.00 o 
   7  -5  -6     2049.76     1870.95     21.05 o 
   8  -5  -6       22.54       30.79     14.73 o 
   9  -5  -6     2253.60     2303.35     28.13 o 
  10  -5  -6      111.71      137.19     15.91 o 
  -2  -4  -6      728.73      841.03     20.03 o 
  -1  -4  -6       30.11       46.93     10.83 o 
   0  -4  -6      108.27      104.40     12.36 o 
   1  -4  -6      262.61      279.79     12.65 o 
   2  -4  -6     6066.83     6775.96     30.08 o 
   3  -4  -6     1039.47      930.45     10.12 o 
   4  -4  -6     3786.24     3103.52     17.86 o 
   5  -4  -6     1126.37      657.24      9.39 o 
   6  -4  -6      128.51      168.43      8.69 o 
   7  -4  -6     4137.18     4287.38     28.29 o 
   8  -4  -6        1.49       11.32     14.78 o 
   9  -4  -6     1776.53     1811.68     28.99 o 
  10  -4  -6       17.15        7.47     14.57 o 
  11  -4  -6      263.24      262.45     19.39 o 
  -2  -3  -6     5954.20     6999.79     44.87 o 
  -1  -3  -6     1086.66     1169.27     20.76 o 
   0  -3  -6     2886.12     3289.20     25.49 o 
   1  -3  -6      688.60      676.43     12.81 o 
   2  -3  -6     6722.06     7767.58     26.08 o 
   5  -3  -6    11136.92    10197.28     27.43 o 
   6  -3  -6      663.19      783.88     12.04 o 
   7  -3  -6     2163.22     1974.98     21.54 o 
   8  -3  -6       13.42       30.77     14.44 o 
   9  -3  -6     1708.36     1779.60     29.76 o 
  10  -3  -6      384.49      391.28     23.87 o 
  11  -3  -6       33.03       40.35     17.66 o 
  -3  -2  -6     2255.59     2186.48     28.22 o 
  -2  -2  -6     6843.34     8489.62     46.73 o 
  -1  -2  -6     1234.18     1296.10     18.32 o 
   0  -2  -6     1792.46     1947.05     19.80 o 
   1  -2  -6     2259.11     2231.32     15.91 o 
   6  -2  -6       38.29       54.76     10.84 o 
   7  -2  -6      865.95      754.03     17.07 o 
   8  -2  -6      258.12      292.18     15.73 o 
   9  -2  -6     2094.67     2232.82     32.24 o 
  10  -2  -6       80.92       88.80     21.77 o 
  -3  -1  -6      430.94      338.56     14.50 o 
  -2  -1  -6       20.25       22.19     13.12 o 
  -1  -1  -6     5669.29     6223.51     35.24 o 
   0  -1  -6      300.92      389.99     11.03 o 
   1  -1  -6     5454.41     4010.49     23.59 o 
   8  -1  -6      143.62      165.55     15.63 o 
  -3   0  -6     1457.41     1264.81     21.35 o 
  -2   0  -6     2772.60     3596.69     30.70 o 
  -1   0  -6     2736.64     2826.36     23.45 o 
   0   0  -6      791.30      880.39     13.41 o 
   1   0  -6      248.16      219.67      9.36 o 
  -4   1  -6       71.79       61.77     16.17 o 
  -3   1  -6     5592.02     5407.30     38.41 o 
  -2   1  -6      960.56     1106.85     19.97 o 
  -1   1  -6       81.16      105.36      9.17 o 
   0   1  -6     4028.63     3948.63     23.77 o 
  -4   2  -6     1985.11     2574.92     30.13 o 
  -3   2  -6      861.09      728.28     17.06 o 
  -2   2  -6        0.55       10.31      9.85 o 
  -1   2  -6      248.33      333.15     11.55 o 
   0   2  -6     5225.36     5128.32     29.29 o 
  -4   3  -6     2785.95     3420.65     34.20 o 
  -3   3  -6     3567.43     3349.07     31.17 o 
  -2   3  -6      727.97      839.47     16.53 o 
  -1   3  -6      444.67      514.19     16.24 o 
  -4   4  -6        3.37        8.48     11.54 o 
  -3   4  -6     4746.57     4661.02     37.06 o 
  -2   4  -6     1574.25     2010.98     24.66 o 
  -3   5  -6      187.59      127.53     12.79 o 
   6 -16  -5       10.72       22.24     23.93 o 
   6 -15  -5       56.83       61.63     23.28 o 
   6 -14  -5      621.12      612.49     27.07 o 
   7 -14  -5        0.54        7.09     19.55 o 
   6 -13  -5       19.77       47.72     25.69 o 
   7 -13  -5       59.91       80.19     26.12 o 
   6 -12  -5       31.33       45.90     23.92 o 
   7 -12  -5       52.39       26.42     23.85 o 
   5 -11  -5      189.52      187.21     25.16 o 
   6 -11  -5       73.48       64.69     22.55 o 
   7 -11  -5        1.67       -5.25     21.99 o 
   8 -11  -5      328.71      358.52     25.14 o 
   5 -10  -5     1191.31     1064.36     28.66 o 
   6 -10  -5      820.43      767.04     25.96 o 
   7 -10  -5      213.55      225.83     22.17 o 
   8 -10  -5      640.19      686.73     25.73 o 
   5  -9  -5      116.44      108.06     19.87 o 
   6  -9  -5     1512.32     1578.89     28.38 o 
   7  -9  -5       38.54       41.07     18.58 o 
   8  -9  -5      575.65      599.35     23.10 o 
   9  -9  -5       82.59      128.68     21.51 o 
   5  -8  -5      119.03       95.62     15.69 o 
   6  -8  -5      215.61      223.08     16.56 o 
   7  -8  -5      220.82      217.94     18.63 o 
   8  -8  -5        3.96       15.49     17.98 o 
   9  -8  -5        2.00       -2.86     14.31 o 
  10  -8  -5      505.00      548.89     20.26 o 
   0  -7  -5       11.76       11.56     12.13 o 
   1  -7  -5     1537.48     1596.76     23.65 o 
   5  -7  -5      334.95      287.73     13.77 o 
   6  -7  -5     1084.19     1168.87     19.91 o 
   7  -7  -5       49.93       57.44     15.34 o 
   8  -7  -5       90.30      100.73     17.45 o 
   9  -7  -5      168.03      152.32     14.69 o 
  10  -7  -5       47.52       45.73     15.97 o 
  -1  -6  -5      348.72      362.47     16.21 o 
   0  -6  -5       55.57       76.07     15.21 o 
   1  -6  -5        1.32        0.63      9.46 o 
   4  -6  -5     1034.29      938.27     16.10 o 
   5  -6  -5     1245.41     1116.03     18.86 o 
   6  -6  -5      158.29      141.60     14.06 o 
   7  -6  -5       35.21       30.75     14.32 o 
   8  -6  -5      480.61      533.27     18.67 o 
   9  -6  -5      177.05      223.37     20.91 o 
  10  -6  -5       72.30       70.96     15.85 o 
  -1  -5  -5       76.45       78.60     15.21 o 
   0  -5  -5       11.75       15.53      9.47 o 
   1  -5  -5     1575.19     1505.29     20.34 o 
   4  -5  -5      827.97      880.79     15.13 o 
   5  -5  -5       62.11       48.93     10.65 o 
   6  -5  -5     1944.23     1938.19     18.80 o 
   7  -5  -5      197.00      192.64     13.98 o 
   8  -5  -5       24.17       26.64     15.37 o 
   9  -5  -5       36.99       54.42     19.44 o 
  10  -5  -5       95.50      102.57     16.94 o 
  11  -5  -5        0.13       13.89     17.97 o 
  -2  -4  -5     1659.16     1925.70     28.65 o 
  -1  -4  -5     4774.45     4780.34     36.55 o 
   0  -4  -5        0.21        4.18      8.34 o 
   1  -4  -5     3439.59     3452.97     25.11 o 
   4  -4  -5      833.29      939.01     13.08 o 
   5  -4  -5      144.26      112.95      9.67 o 
   6  -4  -5      665.60      620.92     12.19 o 
   7  -4  -5        0.06        2.80     12.95 o 
   8  -4  -5       37.81       48.81     15.60 o 
   9  -4  -5       31.86       44.89     21.09 o 
  10  -4  -5        1.06       -0.13     22.19 o 
  11  -4  -5      650.47      667.41     24.28 o 
  -3  -3  -5        2.16       -5.10     15.87 o 
  -2  -3  -5      845.56     1127.63     22.48 o 
  -1  -3  -5      198.88      194.57     11.15 o 
   0  -3  -5       36.88       75.56     11.20 o 
   1  -3  -5       95.35      112.41      9.09 o 
   2  -3  -5      283.98      312.73      7.95 o 
   3  -3  -5      100.69       69.91      5.01 o 
   4  -3  -5     6630.08     5514.80     24.80 o 
   5  -3  -5     2551.27     2210.21     19.73 o 
   6  -3  -5     1051.71     1247.56     18.67 o 
   7  -3  -5        6.76       -5.62     14.08 o 
   8  -3  -5       90.80       87.88     15.98 o 
   9  -3  -5      119.41      136.05     20.84 o 
  10  -3  -5        8.63       85.92     22.37 o 
  11  -3  -5       13.23      137.67     27.58 o 
  12  -3  -5       77.53       63.10     22.82 o 
  -3  -2  -5       36.47       28.29     11.28 o 
  -2  -2  -5      135.10      175.36     14.81 o 
  -1  -2  -5       67.75       61.41     12.05 o 
   0  -2  -5        0.58        8.49      9.60 o 
   1  -2  -5     2173.11     2048.41     14.52 o 
   4  -2  -5     2026.12     2005.49     13.54 o 
   5  -2  -5       71.59       97.35     10.21 o 
   6  -2  -5     3021.65     3583.28     25.76 o 
   7  -2  -5       43.71       44.16     11.71 o 
   8  -2  -5        1.86        5.51     17.13 o 
   9  -2  -5       98.76       77.00     20.04 o 
  10  -2  -5      166.61      327.02     25.02 o 
  11  -2  -5      189.65      177.30     27.36 o 
  -4  -1  -5     7367.82     8484.44     53.44 o 
  -3  -1  -5        0.17        5.11     14.17 o 
  -2  -1  -5      637.86      782.26     18.55 o 
  -1  -1  -5     3838.96     3809.10     25.76 o 
   0  -1  -5        0.16        4.31      8.69 o 
   5  -1  -5       30.94       38.32      7.72 o 
   6  -1  -5      143.43      152.21     14.58 o 
   7  -1  -5       90.40       80.89     14.11 o 
   8  -1  -5      359.93      367.73     18.51 o 
   9  -1  -5       38.35       50.82     20.36 o 
  10  -1  -5      354.36      356.17     27.69 o 
  -4   0  -5     1925.98     2180.33     27.96 o 
  -3   0  -5        0.96       -0.62      9.73 o 
  -2   0  -5     2088.14     2387.04     23.43 o 
  -1   0  -5      133.91      142.56      8.73 o 
   0   0  -5        7.70       16.67      7.03 o 
   6   0  -5       39.77       33.03     10.42 o 
   7   0  -5      957.70      916.71     20.16 o 
   8   0  -5       76.09       95.27     20.68 o 
   9   0  -5       14.93       23.37     20.37 o 
  -4   1  -5     4602.36     5536.75     40.74 o 
  -3   1  -5      269.74      269.41     12.74 o 
  -2   1  -5      280.93      262.36     11.82 o 
  -1   1  -5       77.26       77.23     10.55 o 
   0   1  -5        0.36       11.23      8.35 o 
  -4   2  -5       44.06       31.05     11.00 o 
  -3   2  -5      900.57     1007.68     18.28 o 
  -2   2  -5       58.83       74.66     10.12 o 
  -1   2  -5       39.31       26.99      7.88 o 
  -4   3  -5     1366.95     1589.75     23.95 o 
  -3   3  -5      129.91      118.79     11.16 o 
  -2   3  -5      205.77      217.40     11.97 o 
  -1   3  -5     2009.24     1767.51     20.24 o 
  -4   4  -5     6393.34     8073.63     49.43 o 
  -3   4  -5      205.11      262.74     12.98 o 
  -2   4  -5      399.43      469.09     14.65 o 
  -4   5  -5      109.50      109.25     13.29 o 
  -3   5  -5      114.74      126.68     12.16 o 
  -4   6  -5     5895.85     6977.50     49.66 o 
   5 -19  -4      490.03      581.16     37.43 o 
   6 -17  -4       11.30       35.94     27.06 o 
   6 -16  -4      143.00      176.77     25.89 o 
   7 -16  -4       17.33       22.78     23.48 o 
   6 -15  -4      209.34      290.71     25.29 o 
   7 -15  -4      752.65      722.49     28.83 o 
   6 -14  -4      128.86      122.65     29.21 o 
   7 -14  -4      431.21      466.20     31.58 o 
   8 -14  -4       16.74       29.92     20.23 o 
   6 -13  -4       40.44       72.78     26.27 o 
   7 -13  -4        4.66       20.87     25.91 o 
   8 -13  -4       29.45       15.08     26.41 o 
   5 -12  -4      944.23      894.00     32.73 o 
   6 -12  -4      100.00       79.32     24.61 o 
   7 -12  -4      292.26      244.84     25.84 o 
   8 -12  -4      321.42      358.38     27.50 o 
   5 -11  -4      315.75      282.71     25.84 o 
   6 -11  -4      510.69      501.15     26.38 o 
   7 -11  -4       59.32       39.97     22.86 o 
   8 -11  -4      108.77       97.14     23.73 o 
   9 -11  -4      288.22      322.60     27.04 o 
   5 -10  -4     1787.88     1500.16     31.98 o 
   6 -10  -4      289.90      336.44     23.98 o 
   7 -10  -4     1510.17     1440.48     30.67 o 
   8 -10  -4       49.91       61.47     22.04 o 
   9 -10  -4      605.37      603.53     27.30 o 
   5  -9  -4        4.44       13.36     18.68 o 
   6  -9  -4      119.83      134.15     20.69 o 
   7  -9  -4     1235.30     1152.83     27.21 o 
   8  -9  -4       45.31       59.21     20.42 o 
   9  -9  -4       50.77       72.05     21.73 o 
  10  -9  -4       35.48       48.02     22.80 o 
   5  -8  -4      659.85      560.39     19.54 o 
   6  -8  -4      435.43      467.00     19.76 o 
   7  -8  -4      563.61      532.79     21.17 o 
   8  -8  -4      222.78      263.68     20.52 o 
   9  -8  -4       22.01       41.09     20.85 o 
  10  -8  -4      322.18      379.40     19.82 o 
   0  -7  -4     1108.55     1179.75     21.83 o 
   5  -7  -4       14.29       11.35     13.75 o 
   6  -7  -4      465.01      457.19     18.00 o 
   7  -7  -4      617.49      605.69     20.23 o 
   8  -7  -4      410.38      463.31     21.02 o 
   9  -7  -4      166.51      169.78     20.74 o 
  10  -7  -4      162.21      191.47     18.14 o 
  11  -7  -4      106.01       88.38     19.46 o 
  -1  -6  -4       88.98      144.90     16.21 o 
   0  -6  -4     1357.58     1528.91     22.34 o 
   4  -6  -4      856.79      933.50     17.05 o 
   5  -6  -4        5.58       12.79     12.54 o 
   6  -6  -4      327.40      289.82     13.35 o 
   7  -6  -4      841.31      781.34     19.59 o 
   8  -6  -4        1.65        4.87     17.03 o 
   9  -6  -4       24.27       34.29     19.76 o 
  10  -6  -4      979.01     1086.23     25.69 o 
  11  -6  -4        0.05        1.50     18.78 o 
  -2  -5  -4     5160.58     6380.76     45.86 o 
  -1  -5  -4       41.26       66.87     14.31 o 
   0  -5  -4     1489.56     1699.31     21.29 o 
   4  -5  -4     2162.28     1999.34     18.43 o 
   5  -5  -4     1896.57     1564.52     20.28 o 
   6  -5  -4        0.18       28.21      9.53 o 
   7  -5  -4        1.72        4.24     14.27 o 
   8  -5  -4      534.72      576.49     20.08 o 
   9  -5  -4        0.01       -4.72     19.50 o 
  10  -5  -4     1115.79     1130.02     31.00 o 
  11  -5  -4        8.44        4.43     19.36 o 
  -2  -4  -4       43.75       40.40     14.86 o 
  -1  -4  -4     2025.16     2297.17     26.23 o 
   0  -4  -4     6255.31     7146.15     37.80 o 
   1  -4  -4        4.98        9.64      6.90 o 
   4  -4  -4       76.64      121.67     10.21 o 
   5  -4  -4     1569.64     1477.81     18.90 o 
   6  -4  -4      352.15      327.66     14.83 o 
   7  -4  -4       87.72       92.74     14.80 o 
   8  -4  -4     1302.82     1432.42     25.15 o 
   9  -4  -4       14.75       23.48     20.35 o 
  10  -4  -4      219.32      315.17     25.80 o 
  11  -4  -4      645.46      642.73     26.66 o 
  -3  -3  -4      275.54      299.76     17.50 o 
  -2  -3  -4     5558.90     6701.99     42.24 o 
  -1  -3  -4     1004.25     1136.04     19.12 o 
   0  -3  -4    10068.24    11698.93     43.04 o 
   1  -3  -4       18.53       24.26      7.77 o 
   3  -3  -4     2863.58     2351.20     15.67 o 
   4  -3  -4     2295.46     2284.52     15.02 o 
   5  -3  -4     1265.71     1211.15     14.92 o 
   6  -3  -4     1441.12     1507.58     18.87 o 
   7  -3  -4      770.75      787.17     18.24 o 
   8  -3  -4     1968.13     2104.92     29.08 o 
   9  -3  -4      544.85      549.95     24.32 o 
  10  -3  -4      321.61      330.49     25.86 o 
  11  -3  -4       27.50       64.92     28.43 o 
  -4  -2  -4      106.04      151.38     13.88 o 
  -3  -2  -4     2538.96     2616.64     27.56 o 
  -2  -2  -4    23070.10    26121.57     75.41 o 
  -1  -2  -4     3311.74     3393.43     26.46 o 
   0  -2  -4    41250.84    47956.96    301.51 o 
   1  -2  -4     8529.58     8309.57     25.26 o 
   4  -2  -4      104.20       88.49      6.05 o 
   5  -2  -4      251.99      258.92      9.91 o 
   6  -2  -4     9298.18    10870.95     46.17 o 
   7  -2  -4      793.23      813.20     19.22 o 
   8  -2  -4     2677.99     3129.78     34.79 o 
   9  -2  -4      212.50      191.64     20.06 o 
  10  -2  -4       45.25      240.47     25.08 o 
  11  -2  -4       34.86      463.81     30.87 o 
  12  -2  -4     4966.76     6699.54     69.05 o 
  -4  -1  -4     2028.88     2397.95     30.43 o 
  -3  -1  -4      601.00      572.34     15.36 o 
  -2  -1  -4       56.74       49.32     13.30 o 
  -1  -1  -4     7679.11     7507.52     33.81 o 
   3  -1  -4     4491.34     3798.14     18.16 o 
   4  -1  -4     1677.99     2171.29     16.04 o 
   5  -1  -4     1428.56     1494.76     17.27 o 
   6  -1  -4      218.93      276.25     12.88 o 
   7  -1  -4       23.13       17.23     13.63 o 
   8  -1  -4      731.92      762.78     23.01 o 
   9  -1  -4       38.62       43.13     21.67 o 
  10  -1  -4      354.95      421.39     28.58 o 
  11  -1  -4      612.88      604.62     34.01 o 
  -4   0  -4      162.43      125.33     15.64 o 
  -3   0  -4      883.66      768.49     16.43 o 
  -2   0  -4    19673.65    21733.80     61.31 o 
   4   0  -4     4380.35     4345.55     23.95 o 
   5   0  -4      205.81      206.15     10.77 o 
   6   0  -4       63.80       83.50     11.79 o 
   7   0  -4        0.33        0.72     18.68 o 
   8   0  -4     1944.06     2044.42     31.67 o 
   9   0  -4        0.64       25.36     25.02 o 
  10   0  -4      360.64      341.96     30.44 o 
  -4   1  -4     2020.27     2599.71     30.17 o 
  -3   1  -4     6211.87     6128.27     37.10 o 
  -2   1  -4    70647.71    80881.92    438.59 o 
   6   1  -4     6908.37     7818.55     46.21 o 
   7   1  -4      499.40      455.43     19.33 o 
   8   1  -4     1608.03     1569.57     35.27 o 
   9   1  -4      996.60      821.20     33.51 o 
  -5   2  -4      240.84      234.81     14.05 o 
  -4   2  -4     3951.95     4338.76     34.98 o 
  -3   2  -4     1584.64     1650.03     21.04 o 
  -5   3  -4      573.57      629.63     18.20 o 
  -4   3  -4     1790.15     2366.65     26.91 o 
  -3   3  -4     2922.25     2730.10     26.73 o 
  -2   3  -4    20189.80    22347.29     64.33 o 
  -5   4  -4      157.85      134.88     13.85 o 
  -4   4  -4      632.47      658.71     17.29 o 
  -3   4  -4      245.25      216.85     12.17 o 
  -2   4  -4        9.56       15.19     10.58 o 
  -4   5  -4     2551.30     3005.04     31.40 o 
  -3   5  -4      673.95      665.93     16.90 o 
  -4   6  -4      887.93     1386.30     24.80 o 
   5 -20  -3      205.91      235.91     37.38 o 
   5 -19  -3        1.03       14.50     30.02 o 
   5 -18  -3       19.61       36.85     28.63 o 
   6 -18  -3       22.39       22.07     28.32 o 
   6 -17  -3      177.95      130.71     27.87 o 
   7 -17  -3      176.54      182.81     27.20 o 
   6 -16  -3       58.55       43.05     24.11 o 
   7 -16  -3      107.65      107.01     24.19 o 
   6 -15  -3      466.54      477.97     27.80 o 
   7 -15  -3       50.34       51.56     22.65 o 
   8 -15  -3        0.37       -3.77     21.23 o 
   6 -14  -3      141.93      130.48     29.33 o 
   7 -14  -3       44.77       57.97     29.05 o 
   8 -14  -3       48.59       45.50     28.66 o 
   5 -13  -3      282.28      285.11     31.30 o 
   6 -13  -3      787.00      785.57     32.40 o 
   7 -13  -3       71.75       46.12     26.78 o 
   8 -13  -3      411.69      444.26     30.82 o 
   5 -12  -3      167.31      185.04     27.13 o 
   6 -12  -3      195.88      216.70     26.34 o 
   7 -12  -3      106.11      104.72     25.58 o 
   8 -12  -3      440.24      444.82     29.10 o 
   9 -12  -3     1026.85      921.50     33.07 o 
   5 -11  -3       35.91       25.43     23.26 o 
   6 -11  -3       86.64       81.27     23.63 o 
   7 -11  -3      202.26      181.07     24.47 o 
   8 -11  -3      203.72      191.37     25.56 o 
   9 -11  -3      166.03      127.30     25.77 o 
   5 -10  -3      145.52      131.58     22.83 o 
   6 -10  -3     2703.38     2673.13     38.01 o 
   7 -10  -3      338.80      344.65     25.28 o 
   8 -10  -3     1042.47     1101.11     27.78 o 
   9 -10  -3       43.03       46.24     23.01 o 
  10 -10  -3      246.91      290.59     27.03 o 
   5  -9  -3       47.08       51.89     18.87 o 
   6  -9  -3       95.83      111.72     21.29 o 
   7  -9  -3      278.10      297.68     23.64 o 
   8  -9  -3      393.34      419.65     24.38 o 
   9  -9  -3        5.34       33.90     22.45 o 
  10  -9  -3      532.94      565.46     28.00 o 
   5  -8  -3      437.13      375.02     19.01 o 
   6  -8  -3      644.19      654.24     22.32 o 
   7  -8  -3     1204.68     1076.52     25.92 o 
   8  -8  -3       19.13       18.42     20.27 o 
   9  -8  -3      715.05      657.58     26.68 o 
  10  -8  -3      120.64      119.45     18.70 o 
  11  -8  -3     1671.36     1566.11     33.89 o 
   0  -7  -3       46.33       71.18     11.70 o 
   4  -7  -3     2249.11     2374.78     27.32 o 
   5  -7  -3     1088.43      976.30     20.69 o 
   6  -7  -3     3566.12     3534.86     33.51 o 
   7  -7  -3      107.82      106.80     18.11 o 
   8  -7  -3      791.33      842.99     25.04 o 
   9  -7  -3      230.78      229.24     23.03 o 
  10  -7  -3      154.10      194.26     19.69 o 
  11  -7  -3      178.46      171.72     22.68 o 
  -1  -6  -3      134.55      117.73     15.94 o 
   4  -6  -3     2117.51     2375.26     24.63 o 
   5  -6  -3       43.59       46.66     12.87 o 
   6  -6  -3      144.69      141.75     13.79 o 
   7  -6  -3      347.28      326.62     18.42 o 
   8  -6  -3      686.80      686.63     22.79 o 
   9  -6  -3        1.43        4.94     20.64 o 
  10  -6  -3       50.22       74.83     25.14 o 
  11  -6  -3       26.67       40.47     20.23 o 
  12  -6  -3       48.84       49.16     23.72 o 
  -2  -5  -3     2521.81     3041.54     32.25 o 
  -1  -5  -3     3796.74     3937.82     34.16 o 
   0  -5  -3        0.25        3.49      8.61 o 
   4  -5  -3     2415.36     2558.45     22.68 o 
   5  -5  -3      168.96      175.21     10.35 o 
   6  -5  -3      318.23      312.31     13.28 o 
   7  -5  -3       69.52       47.35     15.33 o 
   8  -5  -3      323.85      297.53     18.14 o 
   9  -5  -3      210.10      198.13     22.72 o 
  10  -5  -3        2.81       20.10     24.17 o 
  11  -5  -3      697.84      679.49     27.20 o 
  12  -5  -3       58.37       55.44     24.94 o 
  -3  -4  -3      112.56      143.76     13.28 o 
  -2  -4  -3     4053.50     5035.98     38.85 o 
  -1  -4  -3     1832.93     1886.29     22.17 o 
   0  -4  -3       19.48       27.98      8.27 o 
   3  -4  -3        2.23        7.32      8.66 o 
   4  -4  -3     9640.57    10014.40     39.91 o 
   5  -4  -3       11.60        4.80     11.28 o 
   6  -4  -3        5.50       -4.77     28.80 o 
   7  -4  -3        7.05        1.62     15.12 o 
   8  -4  -3      970.18      960.59     23.31 o 
   9  -4  -3      367.12      346.09     24.56 o 
  10  -4  -3      151.41      274.13     27.18 o 
  11  -4  -3      387.64      425.22     26.10 o 
  12  -4  -3       84.26       98.92     25.95 o 
  -3  -3  -3      230.25      248.20     16.46 o 
  -2  -3  -3      126.09      163.72     11.43 o 
  -1  -3  -3        0.39       14.15      8.96 o 
   0  -3  -3        0.08        2.53      7.03 o 
   3  -3  -3      284.73      211.38      9.14 o 
   4  -3  -3     3347.26     3459.85     20.94 o 
   5  -3  -3     1062.63      975.84     17.51 o 
   6  -3  -3        0.03        1.37     13.05 o 
   7  -3  -3      156.56      166.28     14.36 o 
   8  -3  -3      313.44      357.99     19.90 o 
   9  -3  -3       99.75      138.13     23.15 o 
  10  -3  -3      265.27      496.30     29.51 o 
  11  -3  -3       33.84       48.92     29.37 o 
  12  -3  -3       12.18       12.28     25.78 o 
  13  -3  -3       78.82       83.12     25.89 o 
  -4  -2  -3    10200.21    11816.62     59.45 o 
  -3  -2  -3       55.49       82.92     11.02 o 
  -2  -2  -3     3703.50     4372.06     31.15 o 
  -1  -2  -3     1483.03     1462.62     18.19 o 
   3  -2  -3     2197.76     2015.20     12.69 o 
   4  -2  -3    12926.44    14707.66     40.74 o 
   5  -2  -3      138.74      137.74     10.21 o 
   6  -2  -3      529.32      590.84     16.02 o 
   7  -2  -3       40.61       44.71     15.30 o 
   8  -2  -3       35.10       47.81     19.35 o 
   9  -2  -3      468.95      521.06     25.79 o 
  10  -2  -3      337.67     1403.62     35.24 o 
  11  -2  -3       46.41      110.92     30.36 o 
  12  -2  -3       43.70      138.68     28.90 o 
  13  -2  -3        5.82        8.51     24.16 o 
  -4  -1  -3     3165.37     3626.91     33.99 o 
  -3  -1  -3     1455.15     1449.69     20.33 o 
  -2  -1  -3    34486.20    38926.81    318.73 o 
   3  -1  -3      741.84      702.36      8.61 o 
   4  -1  -3       15.22       12.44      6.98 o 
   5  -1  -3      754.02      781.07     14.89 o 
   6  -1  -3      109.11      128.17     12.26 o 
   7  -1  -3      875.21      938.28     21.91 o 
   8  -1  -3     1374.99     1498.71     28.86 o 
   9  -1  -3        2.27        7.31     24.56 o 
  10  -1  -3     2086.25     1951.62     42.69 o 
  11  -1  -3       74.60      253.32     32.11 o 
  12  -1  -3       13.96       29.67     25.68 o 
  13  -1  -3       70.75       72.37     26.90 o 
  -5   0  -3       38.26       40.45     16.95 o 
  -4   0  -3    11681.74    13754.96     58.66 o 
  -3   0  -3      449.51      445.17     13.41 o 
   3   0  -3     1297.96     1194.55     11.92 o 
   4   0  -3     1495.35     1596.51     16.78 o 
   5   0  -3      187.62      200.63     11.66 o 
   6   0  -3        9.36       -0.63     28.71 o 
   7   0  -3        2.32       -0.93     20.28 o 
   8   0  -3      921.06      862.75     28.62 o 
   9   0  -3      234.49      204.69     27.41 o 
  10   0  -3        1.52       22.09     26.78 o 
  12   0  -3       47.78       75.80     26.77 o 
  -5   1  -3      510.07      487.80     19.37 o 
  -4   1  -3        0.00        2.06     13.94 o 
  -3   1  -3     3150.07     3259.29     26.65 o 
   4   1  -3     2509.14     2652.24     22.85 o 
   5   1  -3        4.26        5.49     14.98 o 
   6   1  -3        6.43       30.59     16.57 o 
   7   1  -3       18.56        9.90     19.50 o 
   8   1  -3       14.84       -1.71     22.64 o 
   9   1  -3      132.07       85.93     27.24 o 
  11   1  -3      793.32      759.39     40.84 o 
  -5   2  -3       47.35       30.58     11.64 o 
  -4   2  -3     1640.20     1893.37     23.11 o 
  -3   2  -3        8.38       17.24     13.61 o 
   6   2  -3       11.36       15.21     17.61 o 
   7   2  -3       21.68       22.06     15.52 o 
   8   2  -3        5.92       16.32     23.45 o 
  10   2  -3       16.33       15.90     30.64 o 
  -5   3  -3      168.78      142.59     12.60 o 
  -4   3  -3     2459.98     2854.36     30.03 o 
  -3   3  -3      594.68      649.87     14.99 o 
  -2   3  -3    31644.83    35266.90    305.98 o 
  -5   4  -3        5.50       15.08     11.64 o 
  -4   4  -3    14784.49    16897.87     65.45 o 
  -3   4  -3     2026.91     2055.96     23.37 o 
  -5   5  -3       62.23      153.39     14.71 o 
  -4   5  -3     1652.15     1965.72     25.83 o 
  -5   6  -3      300.71      332.12     16.38 o 
   5 -21  -2       62.45       86.00     36.82 o 
   5 -20  -2      196.51      269.88     36.75 o 
   5 -19  -2      111.67       85.95     31.93 o 
   6 -19  -2       95.52       80.45     30.46 o 
   5 -18  -2       33.82       31.76     29.64 o 
   6 -18  -2        1.61       32.10     28.47 o 
   7 -18  -2       18.07        7.47     27.26 o 
   5 -17  -2        0.01       23.82     25.81 o 
   6 -17  -2       41.24       60.06     26.81 o 
   7 -17  -2       74.85       97.80     26.16 o 
   5 -16  -2      209.92      175.39     26.75 o 
   6 -16  -2      255.85      282.88     28.24 o 
   7 -16  -2        4.61       15.38     31.88 o 
   8 -16  -2        4.79        4.23     23.95 o 
   5 -15  -2       41.99       48.25     32.09 o 
   6 -15  -2       18.05       44.79     22.82 o 
   7 -15  -2       17.39       26.22     22.38 o 
   8 -15  -2        1.59        6.10     22.29 o 
   5 -14  -2       34.35       42.16     30.14 o 
   6 -14  -2      377.78      415.37     32.74 o 
   7 -14  -2      190.73      176.43     29.10 o 
   8 -14  -2        4.70        2.60     29.13 o 
   9 -14  -2       45.34       37.03     30.88 o 
   5 -13  -2      391.11      349.13     31.01 o 
   6 -13  -2      331.64      394.98     29.90 o 
   7 -13  -2      100.44       83.09     27.73 o 
   8 -13  -2       90.71      109.37     28.98 o 
   9 -13  -2       24.24       39.51     28.57 o 
   5 -12  -2      138.86      116.24     25.82 o 
   6 -12  -2      123.95      103.16     26.15 o 
   7 -12  -2      310.57      277.65     27.55 o 
   8 -12  -2      762.64      799.66     32.57 o 
   9 -12  -2      294.25      309.37     29.64 o 
  10 -12  -2       81.25       66.60     28.62 o 
   5 -11  -2       34.63       32.51     23.14 o 
   6 -11  -2      229.36      211.60     25.28 o 
   7 -11  -2      873.63      751.22     30.16 o 
   8 -11  -2      263.26      254.17     27.46 o 
   9 -11  -2       85.10       85.84     25.75 o 
  10 -11  -2      125.70      122.21     27.01 o 
   5 -10  -2      165.80      137.50     21.83 o 
   6 -10  -2      478.20      488.06     26.25 o 
   7 -10  -2      761.91      691.52     29.22 o 
   8 -10  -2      638.86      697.86     29.07 o 
   9 -10  -2        4.64        6.05     24.11 o 
  10 -10  -2       18.87       19.28     25.45 o 
   5  -9  -2      340.17      314.83     20.65 o 
   6  -9  -2     3139.79     3339.26     38.62 o 
   7  -9  -2     2575.61     2284.50     36.36 o 
   8  -9  -2     1268.95     1326.24     31.40 o 
   9  -9  -2      870.58      890.83     30.04 o 
  10  -9  -2       41.00       60.85     25.58 o 
  11  -9  -2      415.16      414.85     30.75 o 
   4  -8  -2     2176.84     2374.79     30.70 o 
   5  -8  -2      372.46      286.79     18.40 o 
   6  -8  -2       12.86       29.11     18.01 o 
   7  -8  -2     3094.93     2795.74     35.79 o 
   8  -8  -2       44.80       60.20     22.64 o 
   9  -8  -2     1778.16     1514.06     34.37 o 
  10  -8  -2       17.48       15.22     18.90 o 
  11  -8  -2      357.20      386.32     24.66 o 
  12  -8  -2      590.31      695.26     29.66 o 
   4  -7  -2      530.92      612.61     18.61 o 
   5  -7  -2     2150.74     1835.31     26.56 o 
   6  -7  -2      181.34      184.33     17.55 o 
   7  -7  -2       88.05       70.10     18.74 o 
   8  -7  -2      396.53      396.10     23.87 o 
   9  -7  -2      159.36      155.62     23.81 o 
  10  -7  -2      885.76      944.96     26.86 o 
  11  -7  -2      149.89      132.48     22.41 o 
  12  -7  -2       45.85       74.44     22.78 o 
  -1  -6  -2       99.28      109.34     12.14 o 
   4  -6  -2       13.67       17.19     12.53 o 
   5  -6  -2     2906.93     2464.55     26.91 o 
   6  -6  -2      791.39      783.23     19.59 o 
   7  -6  -2     2427.47     2149.92     29.76 o 
   8  -6  -2      360.01      346.37     22.41 o 
   9  -6  -2      839.40      779.58     28.66 o 
  10  -6  -2       68.22       78.95     19.18 o 
  11  -6  -2      470.60      500.21     26.22 o 
  12  -6  -2        6.87        3.22     23.08 o 
  -2  -5  -2     1804.76     1894.71     25.51 o 
  -1  -5  -2     2978.08     3257.92     30.63 o 
   4  -5  -2      886.69     1041.21     17.33 o 
   5  -5  -2     2679.83     2320.50     24.23 o 
   6  -5  -2        0.76        9.05     12.77 o 
   7  -5  -2     7942.29     7652.09     48.36 o 
   8  -5  -2       44.86       51.92     19.51 o 
   9  -5  -2     4481.88     4346.58     46.81 o 
  10  -5  -2       83.96      130.16     27.04 o 
  11  -5  -2      421.91      397.81     25.86 o 
  12  -5  -2      258.60      265.43     27.42 o 
  13  -5  -2       15.98       33.88     30.55 o 
  -3  -4  -2     1592.08     1501.89     25.27 o 
  -2  -4  -2     1750.72     1927.42     24.33 o 
  -1  -4  -2        4.38       19.70      9.22 o 
   3  -4  -2     1336.27     1155.77     15.28 o 
   4  -4  -2      600.20      741.25     13.17 o 
   5  -4  -2     6744.97     5832.95     34.20 o 
   6  -4  -2       58.31       68.20     11.72 o 
   7  -4  -2     2036.10     1685.29     26.30 o 
   8  -4  -2       14.38       13.37     19.33 o 
   9  -4  -2      340.84      333.42     27.35 o 
  10  -4  -2      332.78      462.55     30.14 o 
  11  -4  -2      699.66      975.28     37.87 o 
  12  -4  -2       81.67       42.95     25.83 o 
  13  -4  -2        8.05       -1.70     68.56 o 
  -4  -3  -2      682.09      895.77     22.98 o 
  -3  -3  -2     1220.77     1258.94     22.32 o 
  -2  -3  -2       23.07       62.46     12.91 o 
  -1  -3  -2        0.13        9.90     10.99 o 
   0  -3  -2       34.11       42.43      6.75 o 
   3  -3  -2    10443.61     9021.01     31.30 o 
   4  -3  -2      328.29      307.77     11.81 o 
   5  -3  -2     3136.21     2423.31     25.75 o 
   6  -3  -2      449.20      415.85     17.24 o 
   7  -3  -2     2579.36     2331.83     30.79 o 
   8  -3  -2      119.55      128.23     15.81 o 
   9  -3  -2       67.10      271.09     25.34 o 
  10  -3  -2      225.32      211.20     27.65 o 
  11  -3  -2      463.76      551.37     35.38 o 
  12  -3  -2      601.85      639.83     31.69 o 
  13  -3  -2       47.93       47.86     26.33 o 
  -4  -2  -2      559.51      732.11     20.26 o 
  -3  -2  -2     4791.88     4803.06     35.56 o 
  -2  -2  -2      168.39      181.61     13.28 o 
   3  -2  -2     7573.89     6634.48     30.05 o 
   4  -2  -2     3182.05     3334.37     22.16 o 
   5  -2  -2     3168.40     2421.53     26.44 o 
   6  -2  -2     3802.70     3969.24     36.21 o 
   7  -2  -2     5485.81     4862.53     41.08 o 
   8  -2  -2      429.61      451.80     24.01 o 
   9  -2  -2     5735.54     6572.00     58.18 o 
  10  -2  -2        6.83      224.45     25.72 o 
  11  -2  -2      146.08      317.10     33.23 o 
  12  -2  -2      406.14      406.38     29.10 o 
  13  -2  -2       62.10       51.75     25.16 o 
  -5  -1  -2     6673.09     6601.82     47.20 o 
  -4  -1  -2      250.64      273.18     14.91 o 
  -3  -1  -2    14157.24    14111.32     53.99 o 
   4  -1  -2       92.95      105.88      8.40 o 
   5  -1  -2     9121.52     8592.82     42.34 o 
   6  -1  -2       29.95       26.74     15.58 o 
   7  -1  -2     7388.52     7474.23     50.97 o 
   8  -1  -2      594.05      664.72     23.59 o 
   9  -1  -2     2045.73     1808.03     39.76 o 
  10  -1  -2      377.27      407.97     31.34 o 
  12  -1  -2       31.47       -0.85     24.91 o 
  13  -1  -2       80.78       67.42     27.78 o 
  14  -1  -2       82.99       40.89     32.34 o 
  -5   0  -2     1951.51     1622.09     26.27 o 
  -4   0  -2     3148.07     3588.26     31.31 o 
  -3   0  -2     4224.59     4265.45     30.59 o 
   4   0  -2      344.09      344.80     11.16 o 
   5   0  -2     3976.77     3117.59     34.73 o 
   6   0  -2     3669.15     4181.38     35.97 o 
   7   0  -2     4019.05     3411.34     41.24 o 
   8   0  -2      604.11      595.31     26.85 o 
   9   0  -2       97.74      121.89     26.50 o 
  11   0  -2      286.83      268.87     27.46 o 
  12   0  -2        8.17        4.85     24.93 o 
  13   0  -2       54.41       50.66     28.46 o 
  -5   1  -2     5373.58     5075.05     40.51 o 
  -4   1  -2      131.60      118.74     12.89 o 
  -3   1  -2     3737.30     3822.50     27.05 o 
   4   1  -2     4086.69     4079.91     36.36 o 
   5   1  -2     2597.84     2169.86     26.13 o 
   6   1  -2        8.19        8.36     16.95 o 
   7   1  -2      603.16      585.98     23.08 o 
   8   1  -2       77.03       60.16     23.89 o 
   9   1  -2     2133.12     2312.80     41.87 o 
  10   1  -2        8.07        4.92     32.61 o 
  11   1  -2      335.04      286.86     37.22 o 
  12   1  -2       29.44       30.00     35.76 o 
  -5   2  -2     8210.80     7288.12     45.68 o 
  -4   2  -2      154.95      166.06     10.73 o 
  -3   2  -2     2849.68     3044.22     24.64 o 
   5   2  -2     6983.90     5316.88     50.20 o 
   6   2  -2      175.31      171.85     19.69 o 
   7   2  -2     6700.32     6480.24     52.52 o 
   8   2  -2      350.92      316.64     27.27 o 
  11   2  -2      280.50      268.25     28.56 o 
  -6   3  -2     3860.73     4223.12     37.86 o 
  -5   3  -2     2205.98     1818.43     24.20 o 
  -4   3  -2     3424.24     3777.28     30.19 o 
  -3   3  -2    10440.65    10036.00     44.81 o 
  -2   3  -2     7757.85     8169.41     36.42 o 
   9   3  -2      744.46      651.44     35.07 o 
  -6   4  -2        0.13       19.59     12.14 o 
  -5   4  -2     3629.26     3215.29     31.57 o 
  -4   4  -2      841.45      943.61     17.50 o 
  -3   4  -2     7204.27     6592.18     37.60 o 
  -5   5  -2     6299.68     6017.75     42.29 o 
  -4   5  -2      179.24      262.85     12.84 o 
  -5   6  -2     2681.97     2365.25     29.34 o 
   5 -21  -1        1.34       13.62     35.60 o 
   5 -20  -1        8.70       48.33     32.97 o 
   6 -20  -1       14.71       -1.83     31.58 o 
   5 -19  -1        0.86       24.70     31.47 o 
   6 -19  -1       62.35       42.85     31.76 o 
   7 -19  -1        3.53       32.98     28.15 o 
   5 -18  -1       77.10      100.15     30.43 o 
   6 -18  -1       17.34       18.96     39.54 o 
   7 -18  -1       21.24        4.84     27.51 o 
   5 -17  -1        0.09       15.47     26.28 o 
   6 -17  -1        7.88       34.53     36.05 o 
   7 -17  -1       11.68       18.31     35.22 o 
   8 -17  -1       22.92       43.18     26.51 o 
   5 -16  -1        6.64       11.36     24.83 o 
   6 -16  -1       28.41       40.73     24.73 o 
   7 -16  -1        6.34        6.36     22.97 o 
   8 -16  -1        5.58        9.28     23.85 o 
   9 -16  -1      152.74      172.79     27.47 o 
   5 -15  -1      144.47      124.54     32.83 o 
   6 -15  -1      383.72      397.77     34.39 o 
   7 -15  -1       56.72       81.78     31.03 o 
   8 -15  -1       43.92       36.70     22.75 o 
   9 -15  -1       94.43      103.91     24.94 o 
   5 -14  -1      187.25      165.67     31.57 o 
   6 -14  -1      154.41      153.48     30.30 o 
   7 -14  -1       32.22       22.54     28.85 o 
   8 -14  -1      323.13      289.37     30.02 o 
   9 -14  -1        4.86       16.71     31.24 o 
   5 -13  -1      242.13      237.79     30.99 o 
   6 -13  -1      679.15      726.51     33.38 o 
   7 -13  -1       15.03        9.99     27.43 o 
   8 -13  -1       16.31       31.58     28.50 o 
   9 -13  -1      266.96      261.27     31.30 o 
  10 -13  -1      194.51      189.14     31.71 o 
   5 -12  -1       32.74       17.44     24.96 o 
   6 -12  -1      426.10      423.07     28.59 o 
   7 -12  -1       50.05       48.59     25.75 o 
   8 -12  -1      197.48      194.81     28.89 o 
   9 -12  -1       27.44       34.89     27.78 o 
  10 -12  -1       10.58       17.53     28.62 o 
   5 -11  -1       15.10       16.86     22.42 o 
   6 -11  -1      206.62      214.04     25.32 o 
   7 -11  -1      261.53      239.96     26.65 o 
   8 -11  -1      656.38      683.28     31.49 o 
   9 -11  -1      328.77      251.42     27.95 o 
  10 -11  -1       66.20       36.71     27.55 o 
  11 -11  -1       22.06       23.18     29.04 o 
   5 -10  -1       48.29       47.99     20.97 o 
   6 -10  -1      303.69      345.57     24.39 o 
   7 -10  -1      176.62      166.21     25.75 o 
   8 -10  -1     1096.18     1136.54     33.31 o 
   9 -10  -1       16.64       35.12     25.02 o 
  10 -10  -1       43.16       37.98     26.13 o 
  11 -10  -1       51.49       35.43     28.74 o 
   5  -9  -1       95.49       98.68     19.21 o 
   6  -9  -1      329.29      414.43     23.88 o 
   7  -9  -1      575.21      602.28     27.58 o 
   8  -9  -1      197.15      253.33     25.97 o 
   9  -9  -1      382.77      338.94     27.59 o 
  10  -9  -1      203.16      236.89     28.07 o 
  11  -9  -1      309.44      310.09     31.30 o 
  12  -9  -1      108.72       75.61     32.04 o 
   4  -8  -1      936.44     1010.80     23.79 o 
   5  -8  -1      195.01      157.43     17.81 o 
   6  -8  -1      599.31      543.03     21.81 o 
   7  -8  -1      474.17      470.88     24.45 o 
   8  -8  -1     1109.20      983.74     30.75 o 
   9  -8  -1      483.57      404.58     28.57 o 
  10  -8  -1     1374.00     1374.31     32.23 o 
  11  -8  -1      114.94      126.26     21.57 o 
  12  -8  -1        9.38       25.04     23.50 o 
   4  -7  -1      664.82      743.35     20.25 o 
   5  -7  -1      568.54      548.63     19.57 o 
   6  -7  -1       88.94      114.72     17.08 o 
   7  -7  -1        0.88        1.06     18.93 o 
   8  -7  -1     3989.09     3769.38     43.19 o 
   9  -7  -1      253.00      248.06     26.52 o 
  10  -7  -1       67.08       56.53     20.39 o 
  11  -7  -1       17.16        3.76     21.43 o 
  12  -7  -1      393.60      479.96     28.28 o 
  -2  -6  -1     3007.02     3408.11     34.61 o 
   4  -6  -1     1213.17     1328.22     21.32 o 
   5  -6  -1        9.83       14.61     14.01 o 
   6  -6  -1      653.93      697.42     19.94 o 
   7  -6  -1      216.00      245.46     19.88 o 
   8  -6  -1      374.14      391.13     24.13 o 
   9  -6  -1      368.75      459.79     28.08 o 
  10  -6  -1      757.38      859.40     34.20 o 
  11  -6  -1      238.52      238.65     24.76 o 
  12  -6  -1       15.83       16.54     23.23 o 
  13  -6  -1      173.83      167.89     32.70 o 
  -3  -5  -1      987.17      973.11     23.52 o 
  -2  -5  -1     4449.56     5473.29     40.32 o 
   3  -5  -1       32.61       28.64     10.88 o 
   4  -5  -1       89.40       71.07     11.36 o 
   5  -5  -1       47.58       52.89     12.95 o 
   6  -5  -1        0.99        3.27     13.04 o 
   7  -5  -1      408.36      452.61     22.02 o 
   8  -5  -1     1311.22     1328.87     29.13 o 
   9  -5  -1      357.08      380.99     27.71 o 
  10  -5  -1     1303.27     1437.43     39.45 o 
  11  -5  -1       41.45       22.96     22.21 o 
  12  -5  -1        5.29        2.84     24.66 o 
  13  -5  -1       25.08        4.15     37.10 o 
  -3  -4  -1      246.57      255.67     16.70 o 
  -2  -4  -1        9.53       16.59     12.95 o 
  -1  -4  -1      102.92       93.06      9.99 o 
   3  -4  -1      913.99      795.21     14.67 o 
   4  -4  -1      213.77      218.01     11.35 o 
   5  -4  -1      801.07      759.90     17.49 o 
   6  -4  -1      356.08      315.00     15.57 o 
   7  -4  -1      106.48       94.86     19.01 o 
   8  -4  -1       35.98       40.10     19.58 o 
   9  -4  -1       53.20       65.57     25.28 o 
  10  -4  -1      546.78      684.27     34.77 o 
  11  -4  -1      100.62      131.57     31.69 o 
  12  -4  -1      603.01      834.92     34.94 o 
  13  -4  -1       53.46       75.14     27.90 o 
  -4  -3  -1      136.33      105.22     16.13 o 
  -3  -3  -1       10.56        9.14     13.81 o 
  -2  -3  -1     2238.83     2894.39     27.23 o 
   4  -3  -1       10.87       20.33     10.78 o 
   5  -3  -1      460.94      421.18     15.33 o 
   6  -3  -1     3939.97     3935.19     33.33 o 
   7  -3  -1       37.27       46.63     17.97 o 
   8  -3  -1     1438.51     1441.13     29.36 o 
   9  -3  -1      173.07      258.44     27.10 o 
  10  -3  -1      322.62      535.67     33.27 o 
  12  -3  -1       62.15       58.23     24.95 o 
  13  -3  -1        9.27       12.43     25.26 o 
  14  -3  -1       52.31       54.55     30.76 o 
  -5  -2  -1      664.00      653.41     19.81 o 
  -4  -2  -1      244.96      225.51     13.56 o 
  -3  -2  -1     4091.03     4018.57     31.86 o 
   4  -2  -1      900.39      855.63     16.45 o 
   5  -2  -1       88.81       76.41     13.56 o 
   6  -2  -1      729.13      794.04     21.36 o 
   7  -2  -1       29.52       72.37     15.24 o 
   8  -2  -1       18.81        1.24     21.21 o 
   9  -2  -1       57.30      231.57     28.18 o 
  10  -2  -1      243.84      337.56     32.33 o 
  11  -2  -1      107.94      103.53     24.77 o 
  12  -2  -1      178.30      233.19     27.73 o 
  13  -2  -1      131.03      140.23     29.67 o 
  14  -2  -1      106.04       75.41     32.96 o 
  -5  -1  -1       43.24       40.08     12.66 o 
  -4  -1  -1        4.92        8.64     12.23 o 
  -3  -1  -1     1165.97     1189.22     17.95 o 
   4  -1  -1      690.01      731.85     13.68 o 
   5  -1  -1     1326.75     1102.05     21.37 o 
   6  -1  -1        5.43       15.37     13.09 o 
   7  -1  -1       10.75       21.43     16.20 o 
   8  -1  -1     1089.51     1188.65     31.55 o 
   9  -1  -1      277.49      519.77     30.75 o 
  11  -1  -1      113.02      103.27     25.71 o 
  12  -1  -1       13.67        4.77     24.47 o 
  13  -1  -1      559.71      550.54     34.62 o 
  14  -1  -1       51.99       30.69     33.59 o 
  -5   0  -1      844.00      788.74     20.07 o 
  -4   0  -1     1196.65     1426.19     21.19 o 
  -3   0  -1     1935.25     1984.16     20.47 o 
   5   0  -1     2503.10     2267.32     29.04 o 
   6   0  -1     2283.54     2397.80     33.05 o 
   7   0  -1        4.11        8.48     18.55 o 
   8   0  -1      411.13      354.11     26.66 o 
   9   0  -1      935.47      788.68     31.72 o 
  10   0  -1     2904.44     3030.69     46.27 o 
  11   0  -1      559.46      521.00     41.56 o 
  12   0  -1        0.63       -1.63     26.57 o 
  13   0  -1       73.41       77.36     29.91 o 
  -6   1  -1      782.59      967.28     23.23 o 
  -5   1  -1      237.15      250.18     15.92 o 
  -4   1  -1      920.16     1053.60     18.71 o 
  -3   1  -1      846.42      909.39     15.08 o 
   5   1  -1       36.84       30.82     16.00 o 
   6   1  -1     1214.68     1112.63     27.07 o 
   7   1  -1       88.03       87.96     16.81 o 
   8   1  -1       24.00       39.27     22.97 o 
  10   1  -1      422.18      236.92     36.62 o 
  11   1  -1      133.90      129.57     27.80 o 
  12   1  -1      116.96       94.05     43.39 o 
  13   1  -1      115.43       96.31     30.19 o 
  -6   2  -1       17.08       19.14     14.70 o 
  -5   2  -1     2408.53     2410.62     27.32 o 
  -4   2  -1      895.77      997.19     18.13 o 
  -3   2  -1      165.81      152.26     11.29 o 
   6   2  -1     1243.60     1145.09     24.09 o 
   7   2  -1       14.84       47.08     19.51 o 
   9   2  -1      471.66      437.29     29.23 o 
  10   2  -1      158.42      157.63     34.97 o 
  11   2  -1      133.64      152.84     28.01 o 
  12   2  -1       14.14       26.73     29.80 o 
  -6   3  -1     2351.95     2767.72     31.89 o 
  -5   3  -1      499.17      529.50     17.62 o 
  -4   3  -1     2965.77     3368.38     28.71 o 
  -3   3  -1     5193.30     4980.24     30.79 o 
  -2   3  -1     5567.43     5666.36     28.25 o 
   6   3  -1      522.28      463.00     20.58 o 
   7   3  -1      760.72      745.98     28.01 o 
   8   3  -1     1349.39     1396.22     36.73 o 
   9   3  -1      232.71      231.06     28.08 o 
  10   3  -1     1562.64     1436.34     46.62 o 
  -6   4  -1      995.87     1100.97     24.16 o 
  -5   4  -1      545.86      550.18     15.02 o 
  -4   4  -1       25.04       40.26      9.49 o 
  -3   4  -1      164.46      142.91     10.58 o 
   8   4  -1     1466.46     1519.93     40.05 o 
  -6   5  -1      903.47      903.54     20.11 o 
  -5   5  -1      283.97      302.72     13.65 o 
  -4   5  -1       53.50       51.78     10.25 o 
  -6   6  -1      694.25      623.07     18.52 o 
   4 -23   0        2.60       46.66     40.81 o 
   5 -22   0      121.52      116.20     40.58 o 
   5 -21   0       66.82       95.47     36.58 o 
   6 -21   0      343.58      328.86     39.21 o 
   5 -20   0      190.98      208.07     35.67 o 
   6 -20   0      118.17      139.61     33.49 o 
   7 -20   0       91.68       73.61     31.80 o 
   5 -19   0      369.48      390.31     46.88 o 
   6 -19   0        6.67       -9.14     29.42 o 
   7 -19   0      460.66      517.24     45.55 o 
   5 -18   0      278.75      326.24     32.64 o 
   6 -18   0        1.01        3.19     27.97 o 
   7 -18   0      273.18      231.40     40.44 o 
   8 -18   0      168.05      164.29     30.04 o 
   5 -17   0      358.95      407.77     31.53 o 
   6 -17   0       77.50       46.39     25.97 o 
   7 -17   0       86.15       85.79     35.27 o 
   8 -17   0      163.46      165.24     28.52 o 
   9 -17   0      211.14      226.99     29.72 o 
   5 -16   0      510.58      489.96     31.30 o 
   6 -16   0       56.84       65.74     26.04 o 
   7 -16   0      581.54      596.61     31.77 o 
   8 -16   0       99.99      103.76     25.05 o 
   9 -16   0      226.76      238.28     28.53 o 
   5 -15   0      533.83      464.82     35.80 o 
   6 -15   0       95.50       81.61     32.41 o 
   7 -15   0      734.40      730.01     37.55 o 
   8 -15   0       32.14       64.69     31.50 o 
   9 -15   0      514.08      578.27     30.69 o 
  10 -15   0      490.58      527.85     31.14 o 
   5 -14   0      356.98      304.41     33.28 o 
   6 -14   0       18.93       10.45     29.67 o 
   7 -14   0      591.40      579.76     33.46 o 
   8 -14   0      145.85      140.92     31.16 o 
   9 -14   0       30.79       29.47     31.19 o 
  10 -14   0      352.70      412.03     36.40 o 
   5 -13   0      204.03      185.57     30.05 o 
   6 -13   0      549.57      521.00     31.86 o 
   7 -13   0      554.86      526.38     32.43 o 
   8 -13   0      764.92      738.33     34.84 o 
   9 -13   0      229.99      217.50     31.11 o 
  10 -13   0      525.45      517.32     33.09 o 
   5 -12   0      447.75      387.70     28.65 o 
   6 -12   0       46.69       27.96     26.04 o 
   7 -12   0      471.27      414.83     27.00 o 
   8 -12   0      475.03      465.67     30.10 o 
   9 -12   0      199.88      181.23     28.89 o 
  10 -12   0      265.25      279.11     32.04 o 
  11 -12   0       32.47       28.07     31.32 o 
   5 -11   0      735.13      672.91     28.79 o 
   6 -11   0      352.88      338.83     25.95 o 
   7 -11   0      664.98      635.51     29.94 o 
   8 -11   0       73.92       80.97     27.64 o 
   9 -11   0      123.59      107.69     27.56 o 
  10 -11   0      376.49      404.68     31.62 o 
  11 -11   0      109.97       88.89     31.36 o 
   5 -10   0      774.40      731.61     24.71 o 
   6 -10   0      261.36      307.17     24.13 o 
   7 -10   0       15.96       28.87     23.69 o 
   8 -10   0      148.75      164.74     26.93 o 
   9 -10   0      711.33      689.64     32.23 o 
  10 -10   0      438.27      426.08     29.54 o 
  11 -10   0        3.62       -3.57     28.95 o 
  12 -10   0       31.33       19.81     31.34 o 
   4  -9   0      373.84      484.03     23.46 o 
   5  -9   0      694.01      693.30     23.70 o 
   6  -9   0     1354.25     1405.35     29.91 o 
   7  -9   0      127.97      120.35     23.40 o 
   8  -9   0     3691.77     3808.76     47.21 o 
   9  -9   0       40.01       43.87     26.79 o 
  10  -9   0     1219.42     1315.77     37.34 o 
  11  -9   0       22.43       20.24     28.70 o 
  12  -9   0      318.68      330.06     28.86 o 
   4  -8   0      215.45      153.71     18.31 o 
   5  -8   0      349.36      317.20     16.13 o 
   6  -8   0      598.85      624.88     23.91 o 
   7  -8   0      334.55      313.66     24.00 o 
   8  -8   0     1228.07     1288.51     34.23 o 
   9  -8   0      229.67      205.87     21.57 o 
  10  -8   0     1108.36     1265.42     32.57 o 
  11  -8   0       59.83       70.53     22.06 o 
  12  -8   0     1512.55     1625.02     39.32 o 
  13  -8   0        7.51       11.28     26.46 o 
   4  -7   0     3390.12     3759.53     33.64 o 
   5  -7   0      328.14      295.25     18.60 o 
   6  -7   0      412.22      380.88     20.64 o 
   7  -7   0        1.83        4.74     20.19 o 
   8  -7   0       28.81       93.00     24.44 o 
   9  -7   0      411.28      378.27     29.71 o 
  10  -7   0        3.76        8.99     21.21 o 
  11  -7   0      122.07      110.70     22.98 o 
  12  -7   0      275.20      335.92     28.12 o 
  13  -7   0        1.33        1.76     36.62 o 
  -2  -6   0     8688.82    10467.51     56.96 o 
   3  -6   0        1.79       14.60     13.28 o 
   4  -6   0     1805.49     1745.72     24.64 o 
   5  -6   0       11.73       13.04     15.19 o 
   6  -6   0      341.45      419.25     19.53 o 
   7  -6   0      301.06      328.64     21.06 o 
   8  -6   0     4388.06     4513.43     47.00 o 
   9  -6   0      295.91      300.76     27.80 o 
  10  -6   0     2622.53     2985.57     48.33 o 
  11  -6   0       36.76       54.51     23.69 o 
  12  -6   0      487.19      575.47     32.50 o 
  13  -6   0       38.40       66.46     32.91 o 
  -3  -5   0      170.59      198.80     14.04 o 
  -2  -5   0      516.88      807.39     19.00 o 
   3  -5   0        3.78       10.01      8.59 o 
   4  -5   0     1851.76     1722.80     23.11 o 
   5  -5   0       24.78       19.89     12.52 o 
   6  -5   0        2.10       34.44     15.29 o 
   7  -5   0       14.64       17.67     17.23 o 
   8  -5   0      553.87      627.87     25.77 o 
   9  -5   0       89.79       98.38     24.96 o 
  10  -5   0     2754.03     3711.03     52.88 o 
  11  -5   0       35.15       26.56     22.87 o 
  12  -5   0     1339.71     1610.89     41.41 o 
  13  -5   0       15.36       21.52     26.25 o 
  14  -5   0     1031.10     1511.11     50.33 o 
  -4  -4   0     1098.99     1275.19     26.49 o 
  -3  -4   0       49.85       51.65     14.07 o 
  -2  -4   0     5302.22     6220.61     38.97 o 
   4  -4   0     4371.02     4665.45     32.25 o 
   5  -4   0       19.59       18.80     12.55 o 
   6  -4   0     2063.56     2186.88     27.93 o 
   7  -4   0        0.79        3.04     17.28 o 
   8  -4   0      785.12      845.63     25.27 o 
   9  -4   0        4.00        7.15     25.53 o 
  10  -4   0     1673.56     6030.09     62.06 o 
  11  -4   0       87.78      102.65     24.79 o 
  12  -4   0      309.29      345.43     30.73 o 
  13  -4   0        4.23        5.02     40.86 o 
  14  -4   0     2457.42     3238.72     60.05 o 
  -4  -3   0     1330.94     1184.05     24.24 o 
  -3  -3   0       49.28       58.05     13.53 o 
  -2  -3   0    42919.41    48496.20    370.97 o 
   4  -3   0    20556.52    21463.01    242.12 o 
   5  -3   0        7.25        9.58     11.77 o 
   6  -3   0      726.63      896.97     20.72 o 
   7  -3   0       27.28       33.62     17.48 o 
   8  -3   0        7.63       45.44     21.47 o 
   9  -3   0       21.30      102.83     26.64 o 
  10  -3   0     6744.79    10738.30     79.24 o 
  11  -3   0       51.12       27.96     34.71 o 
  12  -3   0       17.90        5.65     24.24 o 
  13  -3   0       67.25       73.58     27.68 o 
  14  -3   0     2269.53     2620.65     54.69 o 
  -5  -2   0       57.02       57.41     15.04 o 
  -4  -2   0     4110.38     4794.17     36.25 o 
  -3  -2   0      182.26      148.08     13.87 o 
   5  -2   0       30.91       26.51     13.33 o 
   6  -2   0      836.62      988.45     22.82 o 
   7  -2   0      208.06      199.08     18.41 o 
   8  -2   0        2.42        1.16     22.19 o 
   9  -2   0      144.19      150.98     27.22 o 
  11  -2   0        6.42       14.01     24.32 o 
  12  -2   0       67.07      108.75     27.63 o 
  13  -2   0       22.44       24.11     27.64 o 
  14  -2   0     1194.91     1212.71     45.78 o 
  -5  -1   0        1.83        0.31     12.86 o 
  -4  -1   0    19361.29    20070.54     69.29 o 
  -3  -1   0       42.75       41.16     10.81 o 
   5  -1   0       27.14       25.50     13.88 o 
   6  -1   0      704.78      865.35     20.50 o 
   7  -1   0        0.69       -0.72     22.15 o 
   8  -1   0       82.09       68.23     22.23 o 
   9  -1   0       39.13      153.58     28.24 o 
  10  -1   0     1796.70     1802.75     41.05 o 
  11  -1   0       36.34       37.35     25.54 o 
  12  -1   0     1427.51     1576.05     42.30 o 
  13  -1   0        7.37       44.15     29.59 o 
  14  -1   0      738.06      750.68     41.84 o 
  15  -1   0       10.11        8.45     34.76 o 
  -6   0   0     1005.03     1080.20     22.27 o 
  -5   0   0        2.54       -0.68     12.62 o 
  -4   0   0    15603.57    17368.76     60.50 o 
  -3   0   0       19.06       12.33      8.24 o 
   6   0   0     1005.02     1069.82     25.96 o 
   7   0   0       21.27       19.61     20.06 o 
   8   0   0      948.93     1015.89     32.47 o 
  10   0   0     3067.80     3410.19     50.68 o 
  11   0   0       49.87       65.98     24.17 o 
  12   0   0      842.82      872.55     37.19 o 
  13   0   0       32.09       24.64     28.67 o 
  14   0   0     1383.63     1508.11     49.25 o 
  -6   1   0      704.78      903.90     21.25 o 
  -5   1   0       27.14       37.69     11.17 o 
  -4   1   0    12493.20    14843.46     52.19 o 
  -3   1   0      104.95      107.78      7.31 o 
   6   1   0     1887.71     2237.18     31.21 o 
   7   1   0        0.68       17.90     20.14 o 
   9   1   0       61.75       52.30     24.94 o 
  10   1   0     2826.72     2576.05     60.22 o 
  11   1   0      202.95      208.18     38.57 o 
  12   1   0      200.70      202.47     31.38 o 
  13   1   0        6.28       30.94     29.91 o 
  14   1   0     1035.08     1230.82     47.79 o 
  -6   2   0      836.62      996.89     21.13 o 
  -5   2   0       30.91       30.18     11.62 o 
  -4   2   0    18659.04    20321.68     60.60 o 
  -3   2   0       19.41        3.40      8.86 o 
   6   2   0        0.02        7.77     18.53 o 
   7   2   0      247.60      227.78     22.54 o 
   8   2   0     4303.43     4404.91     53.77 o 
   9   2   0       32.07       32.55     26.67 o 
  10   2   0      217.72       54.24     31.08 o 
  11   2   0       40.76       23.99     38.80 o 
  12   2   0     1393.89     1169.16     62.06 o 
  13   2   0        2.06       10.15     30.42 o 
  -6   3   0      726.63      902.24     21.19 o 
  -5   3   0        7.25        7.78     12.01 o 
  -4   3   0    20556.52    22395.74     65.50 o 
  -3   3   0       75.18      100.38      8.18 o 
   6   3   0       64.91      123.74     21.13 o 
   8   3   0      330.61      202.06     28.58 o 
   9   3   0      961.69      961.16     39.41 o 
  10   3   0      819.93      921.84     44.28 o 
  11   3   0       31.24       43.28     31.87 o 
  -7   4   0        0.74        5.72     11.95 o 
  -6   4   0     2063.56     2337.83     29.04 o 
  -5   4   0       19.59       23.69     12.57 o 
  -4   4   0     4059.70     4485.83     30.41 o 
   6   4   0      337.60      257.30     20.72 o 
   7   4   0       80.50       82.58     25.72 o 
   8   4   0      895.03     1055.60     36.12 o 
   9   4   0       94.17      132.43     33.61 o 
  10   4   0     1731.62     1718.16     50.68 o 
  -6   5   0        1.95       28.38     11.01 o 
  -5   5   0       23.01       32.94      9.83 o 
  -6   6   0      317.13      385.97     15.81 o 
   4 -23   1       81.83      107.13     42.33 o 
   5 -23   1        1.18        3.82     39.51 o 
   4 -22   1      178.00      233.06     42.16 o 
   5 -22   1      125.04      107.34     40.91 o 
   6 -22   1       61.73       73.59     38.01 o 
   7 -21   1        6.93       21.27     34.77 o 
   5 -20   1       60.17       81.59     47.96 o 
   6 -20   1        0.27       36.71     32.27 o 
   7 -20   1       24.98       10.88     42.88 o 
   5 -19   1       17.26       17.14     31.92 o 
   6 -19   1       31.46       32.03     42.79 o 
   7 -19   1      127.88      147.03     42.51 o 
   8 -19   1        1.63      -10.24     30.42 o 
   5 -18   1        1.64        5.53     40.35 o 
   6 -18   1      291.45      332.17     43.02 o 
   7 -18   1      114.04       97.02     39.40 o 
   8 -18   1      127.09      135.90     30.23 o 
   9 -18   1       45.48        3.06     28.06 o 
   6 -17   1      100.18      138.54     38.18 o 
   7 -17   1        9.00        1.51     25.50 o 
   8 -17   1      107.43      109.26     27.54 o 
   9 -17   1       65.08       66.01     28.44 o 
   5 -16   1      203.24      162.11     37.03 o 
   6 -16   1        4.28       22.02     25.00 o 
   7 -16   1        1.06        8.58     24.55 o 
   8 -16   1      276.54      262.78     28.22 o 
   9 -16   1       78.41       81.75     27.13 o 
  10 -16   1        8.07        4.10     26.70 o 
   5 -15   1       54.89       45.88     33.58 o 
   6 -15   1      440.82      458.35     34.47 o 
   7 -15   1       59.49       58.20     32.61 o 
   8 -15   1      158.28      158.49     33.81 o 
   9 -15   1       72.32       82.98     33.81 o 
  10 -15   1      123.01      115.36     36.09 o 
   5 -14   1       30.86       15.98     30.25 o 
   6 -14   1      141.13      164.95     30.85 o 
   7 -14   1       45.81       40.47     30.88 o 
   8 -14   1       39.80       59.30     31.34 o 
   9 -14   1       74.55       64.79     31.49 o 
  10 -14   1      268.81      244.24     35.48 o 
  11 -14   1      419.42      348.06     36.79 o 
   5 -13   1      462.41      421.24     31.92 o 
   6 -13   1      491.06      500.80     32.24 o 
   7 -13   1      102.44       95.77     29.71 o 
   8 -13   1      261.54      246.07     31.27 o 
   9 -13   1       82.91       89.00     30.26 o 
  10 -13   1      130.81      148.66     33.98 o 
  11 -13   1      204.16      152.17     35.85 o 
   5 -12   1      129.68      100.28     26.21 o 
   6 -12   1      496.89      513.94     30.68 o 
   7 -12   1      253.38      231.27     28.61 o 
   8 -12   1      803.62      811.67     34.72 o 
   9 -12   1       55.72       39.85     29.32 o 
  10 -12   1      440.45      483.29     33.88 o 
  11 -12   1      197.65      201.18     32.95 o 
   5 -11   1       64.51       50.63     24.19 o 
   6 -11   1       26.40       18.62     24.04 o 
   7 -11   1      125.16      179.76     26.79 o 
   8 -11   1      210.00      207.26     30.22 o 
   9 -11   1      171.61      123.92     28.86 o 
  10 -11   1       69.83       42.04     29.41 o 
  11 -11   1      135.13       92.12     32.79 o 
  12 -11   1      171.78      209.45     33.13 o 
   4 -10   1     1264.44     1379.52     31.57 o 
   5 -10   1      277.05      300.02     24.12 o 
   6 -10   1      542.94      601.77     27.19 o 
   7 -10   1       41.96       51.27     24.28 o 
   8 -10   1       18.42       40.97     27.94 o 
   9 -10   1      239.65      223.98     31.56 o 
  10 -10   1       33.87       29.79     28.62 o 
  11 -10   1       23.88       28.53     31.28 o 
  12 -10   1        5.17       16.13     32.34 o 
   4  -9   1      329.62      369.48     22.53 o 
   5  -9   1       54.88       82.77     20.19 o 
   6  -9   1     1128.37     1198.89     29.58 o 
   7  -9   1       90.75       85.20     25.06 o 
   8  -9   1     3759.32     3831.42     49.08 o 
   9  -9   1      909.58      820.38     33.57 o 
  10  -9   1       93.58       53.06     29.25 o 
  11  -9   1     1056.55     1011.85     39.34 o 
  12  -9   1       48.54       54.79     33.58 o 
  13  -9   1      293.25      313.31     39.70 o 
   4  -8   1      200.04      190.73     18.91 o 
   5  -8   1        5.65       20.72     17.92 o 
   6  -8   1       13.30       37.23     20.37 o 
   7  -8   1       73.97       88.54     23.61 o 
   8  -8   1     1557.49     1559.88     37.34 o 
   9  -8   1       48.01       25.00     20.29 o 
  10  -8   1     1277.98     1297.19     33.76 o 
  11  -8   1      288.13      279.55     27.00 o 
  12  -8   1       17.91       23.80     25.00 o 
  13  -8   1      394.43      397.91     37.76 o 
   4  -7   1       91.58      141.82     14.25 o 
   5  -7   1     1147.34     1199.97     25.37 o 
   6  -7   1      990.90     1121.63     26.84 o 
   7  -7   1      403.90      446.33     24.52 o 
   8  -7   1     1331.67     1373.19     34.03 o 
   9  -7   1       34.49       70.59     28.27 o 
  10  -7   1      270.61      272.26     25.09 o 
  11  -7   1      315.73      299.52     26.03 o 
  12  -7   1       79.78      112.93     32.50 o 
  13  -7   1       59.03       15.53     30.36 o 
   4  -6   1      317.71      311.96     17.03 o 
   5  -6   1      143.89      151.73     17.40 o 
   6  -6   1      747.49      693.35     22.42 o 
   7  -6   1      222.25      216.29     22.69 o 
   8  -6   1     1588.48     1744.14     35.77 o 
   9  -6   1      659.51      698.56     31.90 o 
  11  -6   1      422.93      375.19     27.28 o 
  12  -6   1       46.30       90.82     31.00 o 
  13  -6   1      245.64      272.66     35.72 o 
  14  -6   1       61.92       49.54     35.99 o 
  -3  -5   1      472.99      518.14     18.37 o 
   4  -5   1       53.50       49.78     10.35 o 
   5  -5   1      305.74      352.39     17.59 o 
   6  -5   1      972.76     1029.55     24.08 o 
   7  -5   1      148.26      158.67     20.47 o 
   8  -5   1       42.52      127.87     23.19 o 
   9  -5   1      377.66      457.96     30.31 o 
  10  -5   1     2460.69     2602.03     48.48 o 
  11  -5   1      217.97      201.59     36.52 o 
  12  -5   1        3.27       39.48     34.57 o 
  13  -5   1      448.71      479.50     36.65 o 
  14  -5   1      111.86      156.60     39.70 o 
  -4  -4   1      324.28      262.17     18.39 o 
  -3  -4   1      227.77      208.14     15.33 o 
   5  -4   1      587.72      586.27     18.79 o 
   6  -4   1      995.87     1107.89     23.94 o 
   7  -4   1       82.91       63.39     18.67 o 
   8  -4   1      624.64      636.98     27.11 o 
   9  -4   1      631.58      655.39     32.11 o 
  10  -4   1       46.64      462.61     35.98 o 
  11  -4   1      522.93      445.86     41.73 o 
  12  -4   1      150.26      222.42     29.44 o 
  13  -4   1       33.67       -2.50     56.00 o 
  14  -4   1       24.52      110.91     50.72 o 
  -5  -3   1     1076.98     1193.97     22.18 o 
  -4  -3   1       29.23       18.74     13.89 o 
  -3  -3   1      342.38      389.12     15.67 o 
  -2  -3   1    16326.64    16240.70     59.54 o 
   5  -3   1      499.17      476.80     18.27 o 
   6  -3   1     2351.95     2618.57     32.03 o 
   7  -3   1        1.57       20.30     19.05 o 
   8  -3   1     1339.26     1393.82     32.74 o 
   9  -3   1      245.09      245.54     27.83 o 
  11  -3   1      142.16      116.35     25.63 o 
  12  -3   1       19.62       39.18     28.08 o 
  13  -3   1        1.44       -8.17     27.27 o 
  14  -3   1      342.19      450.96     38.60 o 
  15  -3   1        5.92       10.69     47.94 o 
  -5  -2   1      122.19      130.08     15.07 o 
  -4  -2   1       32.85       22.63     12.85 o 
  -3  -2   1     2071.54     2203.88     22.66 o 
   6  -2   1       17.08        1.24     16.95 o 
   7  -2   1        0.03       -5.23     22.08 o 
   8  -2   1       23.58       13.78     23.16 o 
  10  -2   1      287.92      622.01     30.98 o 
  11  -2   1       75.17       90.20     26.23 o 
  12  -2   1      574.74      680.17     33.87 o 
  13  -2   1        3.34       -2.73     28.39 o 
  14  -2   1       34.66       96.68     33.79 o 
  15  -2   1      103.54      104.84     37.19 o 
  -6  -1   1     1214.68     1253.99     23.35 o 
  -5  -1   1       36.84       31.37     12.43 o 
  -4  -1   1     2728.26     3082.40     26.10 o 
  -3  -1   1     3549.79     3959.39     25.54 o 
   6  -1   1      782.59      875.54     24.68 o 
   7  -1   1        3.61      -16.23     21.88 o 
   8  -1   1     1020.24     1093.81     31.13 o 
   9  -1   1      157.26      150.08     29.61 o 
  10  -1   1      640.30      748.83     32.97 o 
  11  -1   1       10.47       12.11     24.53 o 
  12  -1   1      100.07      169.09     30.41 o 
  13  -1   1      124.52      106.45     29.27 o 
  14  -1   1        1.95       31.61     33.97 o 
  15  -1   1       70.79       88.34     35.90 o 
  -6   0   1     2283.54     2621.40     29.57 o 
  -5   0   1     2503.10     2424.41     25.19 o 
  -4   0   1      634.59      634.62     16.02 o 
  -3   0   1      890.12      810.76     14.58 o 
   6   0   1     4207.32     4479.75     41.78 o 
   7   0   1        5.36        5.93     21.59 o 
   9   0   1       46.12       21.34     31.20 o 
  10   0   1     1554.70     1615.27     55.23 o 
  11   0   1      134.04      111.83     27.36 o 
  12   0   1       58.98       49.34     28.95 o 
  13   0   1      202.15      181.47     32.38 o 
  14   0   1      303.45      375.54     39.20 o 
  15   0   1       13.06       13.57     36.66 o 
  -6   1   1        5.43       10.49     13.66 o 
  -5   1   1     1326.75     1282.41     19.65 o 
  -4   1   1      690.01      776.66     14.57 o 
  -3   1   1      396.21      363.91     10.68 o 
   6   1   1      261.93      284.46     20.06 o 
   7   1   1      350.79      409.89     25.39 o 
   8   1   1      964.45     1041.53     35.56 o 
   9   1   1     1007.43      819.18     40.04 o 
  10   1   1      498.02      585.82     41.88 o 
  11   1   1       50.09       46.48     39.04 o 
  12   1   1      306.71      318.20     33.24 o 
  13   1   1      153.23      139.41     32.59 o 
  14   1   1       47.76      105.54     35.69 o 
  -6   2   1      729.13      911.03     19.95 o 
  -5   2   1       88.81       64.75     10.43 o 
  -4   2   1      900.39     1096.40     16.04 o 
  -3   2   1      356.67      329.90      9.74 o 
   6   2   1        0.32       16.68     18.59 o 
   8   2   1      516.80      565.17     30.37 o 
   9   2   1      142.17       90.27     29.11 o 
  10   2   1      179.96      155.95     36.84 o 
  11   2   1        5.95       -5.72     36.66 o 
  12   2   1       70.21       66.11     33.12 o 
  13   2   1      136.19      143.36     33.21 o 
  -7   3   1       37.27       26.56     16.06 o 
  -6   3   1     3939.97     4130.26     34.47 o 
  -5   3   1      460.94      471.05     14.53 o 
  -4   3   1       10.87       18.01     10.15 o 
  -3   3   1     5079.28     5051.66     26.73 o 
   7   3   1      380.41      364.65     27.28 o 
   8   3   1     3723.06     3956.21     54.86 o 
   9   3   1       20.92       40.36     29.44 o 
  10   3   1     1731.35     1668.25     50.57 o 
  11   3   1      116.02       63.23     41.01 o 
  12   3   1       12.38       13.73     45.25 o 
  -7   4   1      106.48      106.17     17.46 o 
  -6   4   1      356.08      338.05     16.62 o 
  -5   4   1      801.07      799.85     17.68 o 
  -4   4   1      213.77      204.10     12.67 o 
   6   4   1      103.35      110.01     22.31 o 
   7   4   1      248.54      234.65     27.53 o 
   8   4   1     1201.38     1229.96     39.64 o 
   9   4   1      750.41      825.09     35.02 o 
  10   4   1      150.12      172.02     36.29 o 
  11   4   1      296.15      253.02     42.16 o 
  -7   5   1      379.27      513.67     18.95 o 
  -6   5   1        0.92        6.48     10.16 o 
   6   5   1      641.36      649.44     25.57 o 
   7   5   1       17.49       73.91     27.70 o 
   8   5   1      381.68      549.90     37.79 o 
  -7   6   1      200.62      190.27     16.55 o 
   4 -23   2       21.44       77.13     40.74 o 
   5 -23   2       35.23       24.13     40.43 o 
   6 -23   2       18.16        0.97     39.24 o 
   4 -22   2      271.25      374.91     43.08 o 
   5 -22   2      102.12       93.95     39.85 o 
   6 -22   2       56.41       33.29     37.69 o 
   7 -22   2      121.97       91.18     37.79 o 
   5 -21   2       72.59       23.72     38.69 o 
   6 -21   2       65.65       52.14     35.79 o 
   7 -21   2      245.61      230.00     37.69 o 
   5 -20   2       45.75       31.65     47.24 o 
   7 -20   2      143.01      154.10     33.18 o 
   5 -19   2        8.61       34.89     43.61 o 
   6 -19   2       24.15       74.73     43.63 o 
   7 -19   2       24.94       41.77     41.04 o 
   8 -19   2       24.18       42.38     29.99 o 
   9 -19   2       15.31        3.40     30.79 o 
   5 -18   2      117.32      120.17     41.40 o 
   6 -18   2      149.61      168.97     40.46 o 
   7 -18   2      172.97      155.21     30.37 o 
   8 -18   2      174.10      273.00     33.37 o 
   9 -18   2        3.68       17.99     28.58 o 
   5 -17   2      569.03      546.28     34.29 o 
   6 -17   2       73.81      120.27     38.71 o 
   7 -17   2       57.44       73.96     26.63 o 
   8 -17   2       84.19      126.93     29.28 o 
   9 -17   2       18.97       10.40     27.35 o 
  10 -17   2      209.34      207.35     31.54 o 
   5 -16   2       17.93       19.34     35.63 o 
   6 -16   2      102.49      184.07     35.74 o 
   7 -16   2       41.19       57.33     35.00 o 
   8 -16   2       11.68       13.84     25.09 o 
   9 -16   2       13.99       16.68     25.82 o 
  10 -16   2      574.00      571.17     33.87 o 
   5 -15   2      120.62      152.60     34.55 o 
   6 -15   2      520.10      541.03     36.13 o 
   7 -15   2      350.68      298.78     35.71 o 
   8 -15   2      442.88      455.51     32.80 o 
   9 -15   2        2.58       16.75     34.42 o 
  10 -15   2        9.68       45.57     35.96 o 
  11 -15   2        4.83       16.96     39.19 o 
   5 -14   2      286.58      245.04     33.31 o 
   6 -14   2      615.61      586.19     34.48 o 
   7 -14   2      819.17      735.57     36.49 o 
   8 -14   2      609.20      737.40     37.97 o 
   9 -14   2       15.36       -8.46     32.75 o 
  10 -14   2      157.39      205.80     36.94 o 
  11 -14   2      297.90      308.77     40.17 o 
   5 -13   2      174.37      160.05     29.78 o 
   6 -13   2       43.54       40.20     28.63 o 
   7 -13   2      604.58      545.82     33.05 o 
   8 -13   2       17.33       34.07     30.24 o 
   9 -13   2        5.37        9.92     30.87 o 
  10 -13   2     1082.53     1171.55     40.01 o 
  11 -13   2      531.49      526.63     40.43 o 
  12 -13   2      129.25      148.05     38.79 o 
   5 -12   2       19.23       19.08     26.88 o 
   6 -12   2       72.76       52.42     26.93 o 
   7 -12   2      630.86      592.81     33.07 o 
   8 -12   2       60.08       39.94     29.12 o 
   9 -12   2      136.35      115.33     31.58 o 
  10 -12   2       83.75       91.69     33.45 o 
  11 -12   2       27.21        3.31     33.90 o 
  12 -12   2      255.22      212.91     36.48 o 
   4 -11   2      673.00      719.37     29.93 o 
   5 -11   2       57.57       30.44     25.36 o 
   6 -11   2      258.12      327.49     27.36 o 
   7 -11   2     1590.32     1477.97     37.17 o 
   8 -11   2      606.45      592.64     32.15 o 
   9 -11   2      266.87      217.73     31.30 o 
  10 -11   2      119.65      123.28     31.02 o 
  11 -11   2      253.72      252.35     34.60 o 
  12 -11   2       11.95        3.99     35.79 o 
   4 -10   2     1653.76     1732.12     34.64 o 
   5 -10   2      147.54      145.02     22.80 o 
   6 -10   2     3294.11     3511.56     45.45 o 
   7 -10   2      839.07      720.97     31.27 o 
   8 -10   2        4.64       37.65     28.18 o 
   9 -10   2      713.82      716.07     35.29 o 
  10 -10   2      792.04      751.10     35.74 o 
  11 -10   2      494.20      535.34     36.63 o 
  12 -10   2       60.13       45.07     34.33 o 
   4  -9   2     6920.67     7879.60     55.99 o 
   5  -9   2     2134.30     1887.78     30.63 o 
   6  -9   2       94.92       96.22     22.49 o 
   7  -9   2     2207.78     1936.72     34.08 o 
   8  -9   2      313.80      385.29     24.28 o 
   9  -9   2      655.47      584.75     33.68 o 
  10  -9   2      686.20      641.98     34.41 o 
  11  -9   2      542.94      483.06     37.34 o 
  12  -9   2        2.75       21.54     33.39 o 
  13  -9   2       78.51       86.92     39.01 o 
   4  -8   2        2.90        9.04     17.59 o 
   5  -8   2     1473.70     1370.12     28.82 o 
   6  -8   2      203.59      230.43     17.43 o 
   7  -8   2     1022.41      948.50     30.89 o 
   8  -8   2     1270.66     1257.55     30.78 o 
   9  -8   2      181.87      143.69     21.51 o 
  10  -8   2      520.40      547.47     28.00 o 
  11  -8   2      201.88      165.96     25.55 o 
  12  -8   2      203.71      223.58     34.20 o 
  13  -8   2      173.78      170.16     37.00 o 
  14  -8   2       96.98      113.50     38.55 o 
   4  -7   2       58.52       64.49     12.90 o 
   5  -7   2     1304.17     1128.47     26.40 o 
   6  -7   2      668.35      682.39     21.20 o 
   7  -7   2     1425.75     1379.31     32.89 o 
   8  -7   2        0.12       52.14     24.86 o 
   9  -7   2     1191.63     1292.00     31.79 o 
  10  -7   2        7.10       -3.58     21.95 o 
  11  -7   2      304.03      319.28     27.47 o 
  12  -7   2       23.56        8.74     34.69 o 
  13  -7   2       99.88       62.17     39.67 o 
  14  -7   2       60.20      108.56     39.32 o 
   5  -6   2     2887.64     2605.25     33.20 o 
   6  -6   2        0.80       35.65     17.88 o 
   7  -6   2     8386.53     8006.55     59.69 o 
   8  -6   2      329.79      364.07     26.91 o 
   9  -6   2     3437.27     3175.22     43.82 o 
  10  -6   2       37.25       45.13     22.20 o 
  11  -6   2      356.13      408.30     30.65 o 
  12  -6   2        3.49       14.13     30.17 o 
  13  -6   2      247.17      257.58     35.26 o 
  14  -6   2       84.84       60.01     36.24 o 
  -3  -5   2     2270.69     1968.39     29.19 o 
   5  -5   2     6299.68     5742.64     41.73 o 
   6  -5   2       74.93      153.70     18.80 o 
   7  -5   2     2216.39     1992.39     34.91 o 
   8  -5   2       71.16      151.48     23.86 o 
   9  -5   2      489.15      525.94     33.09 o 
  10  -5   2       55.43      198.89     27.28 o 
  11  -5   2      326.43      316.56     39.25 o 
  12  -5   2        7.64        0.18     46.63 o 
  13  -5   2       18.60       18.98     39.99 o 
  14  -5   2       31.51        7.13     46.36 o 
  -4  -4   2     1658.86     1544.76     28.26 o 
  -3  -4   2     1626.12     1544.22     21.92 o 
   5  -4   2     3907.58     3565.89     35.95 o 
   6  -4   2        0.14       40.46     17.35 o 
   7  -4   2     1776.13     1947.10     33.91 o 
   8  -4   2      400.53      567.94     27.52 o 
  10  -4   2      339.44      340.43     36.08 o 
  11  -4   2      389.68      455.88     42.84 o 
  12  -4   2      285.52      348.65     31.33 o 
  13  -4   2      113.30      107.37     44.79 o 
  14  -4   2        7.18      -10.33     46.26 o 
  15  -4   2      306.88      368.48     42.92 o 
  -5  -3   2     4373.29     4101.31     36.12 o 
  -4  -3   2      212.12      262.59     16.18 o 
  -3  -3   2     3892.67     3607.15     32.73 o 
   6  -3   2     4156.80     4369.12     41.04 o 
   7  -3   2     5925.12     6395.78     53.08 o 
   8  -3   2      707.92      927.48     30.70 o 
  10  -3   2       58.13       67.28     24.00 o 
  11  -3   2      193.08      183.07     27.16 o 
  12  -3   2      499.54      511.26     32.82 o 
  13  -3   2       72.05       81.49     29.55 o 
  14  -3   2       80.02       85.87     34.50 o 
  15  -3   2      106.90      114.71     37.97 o 
  -5  -2   2     6983.90     5427.93     46.59 o 
  -4  -2   2      857.71      709.02     19.42 o 
  -3  -2   2    14259.15    13837.94     59.72 o 
  -2  -2   2     8940.27     6096.65     41.73 o 
   6  -2   2       57.02       60.56     17.46 o 
   7  -2   2     7050.22     7092.80     56.28 o 
   8  -2   2      570.04      699.58     29.60 o 
   9  -2   2     1801.67     1664.13     39.67 o 
  10  -2   2       99.88      106.22     24.88 o 
  11  -2   2      843.81      836.21     34.24 o 
  12  -2   2      100.42      142.15     28.79 o 
  13  -2   2       34.74       23.75     29.50 o 
  14  -2   2       11.77       -6.87     32.91 o 
  15  -2   2       30.68        3.42     34.78 o 
  -6  -1   2        8.19       13.16     13.31 o 
  -5  -1   2     2597.84     1864.78     26.70 o 
  -4  -1   2     4086.69     5092.16     32.43 o 
  -3  -1   2     4091.25     3967.93     24.55 o 
   7  -1   2     4179.14     3894.27     46.08 o 
   9  -1   2      108.00       29.05     32.78 o 
  10  -1   2      231.17      257.10     28.65 o 
  11  -1   2      515.80      533.12     31.66 o 
  12  -1   2      216.65      236.52     31.33 o 
  13  -1   2       68.37      120.68     31.27 o 
  14  -1   2       61.34       46.60     34.82 o 
  15  -1   2      140.62      107.58     36.01 o 
  -6   0   2     3669.15     3783.30     32.64 o 
  -5   0   2     3976.77     3051.59     30.34 o 
  -4   0   2      344.09      347.02     11.09 o 
  -3   0   2     3797.34     4181.32     21.84 o 
   7   0   2     1416.68     1491.84     33.89 o 
   8   0   2       25.71        9.23     27.92 o 
   9   0   2     2034.20     1911.78     40.19 o 
  10   0   2       43.65       77.54     37.73 o 
  11   0   2      211.06      201.69     29.59 o 
  12   0   2       16.51       -2.18     27.69 o 
  13   0   2      238.85      215.20     34.17 o 
  14   0   2      100.48      131.59     35.93 o 
  15   0   2      128.95      121.43     38.62 o 
  -7   1   2     7388.52     6565.39     48.83 o 
  -6   1   2       29.95       36.66     11.58 o 
  -5   1   2     9121.52     8061.19     39.88 o 
  -4   1   2       92.95      104.02      9.09 o 
  -3   1   2     3667.54     4029.07     20.52 o 
   8   1   2       17.46        1.75     28.88 o 
   9   1   2     2255.45     2210.74     45.17 o 
  10   1   2       73.39       78.39     36.69 o 
  11   1   2      411.59      372.31     46.30 o 
  12   1   2       42.45       29.61     31.42 o 
  13   1   2      114.75      114.63     32.90 o 
  14   1   2      103.66      122.53     36.82 o 
  15   1   2       43.86       10.45     38.20 o 
  -7   2   2     5485.81     5309.94     42.68 o 
  -6   2   2     3802.70     4010.55     32.69 o 
  -5   2   2     3168.40     2640.11     24.04 o 
  -4   2   2     3182.05     3449.44     22.59 o 
  -3   2   2     7573.89     6795.03     25.62 o 
   7   2   2     4997.20     5738.10     56.17 o 
   8   2   2       89.56       88.99     29.50 o 
   9   2   2      437.28      408.13     32.72 o 
  10   2   2      599.08      600.03     41.59 o 
  11   2   2       67.81       62.23     30.91 o 
  12   2   2      511.71      400.06     53.78 o 
  13   2   2      193.11      184.54     34.97 o 
  14   2   2        7.70       17.53     33.50 o 
  -7   3   2     2579.36     2490.58     30.87 o 
  -6   3   2      449.20      466.29     15.77 o 
  -5   3   2     3136.21     2672.16     24.84 o 
  -4   3   2      328.29      328.58     10.80 o 
   7   3   2      630.29      794.07     32.17 o 
   8   3   2      659.50      726.02     37.23 o 
   9   3   2      445.63      405.38     35.97 o 
  10   3   2      142.42      160.71     34.18 o 
  11   3   2      373.98      319.91     44.45 o 
  12   3   2      695.32      541.89     53.41 o 
  13   3   2       42.77       50.30     48.78 o 
  -7   4   2     2036.10     1787.98     27.80 o 
  -6   4   2       58.31       61.74     13.03 o 
  -5   4   2     6744.97     6322.77     36.56 o 
   7   4   2     1361.96     1506.28     37.85 o 
   8   4   2      130.03      145.64     31.90 o 
   9   4   2     1024.25     1037.16     41.06 o 
  10   4   2        8.67       51.34     33.76 o 
  11   4   2      348.34      336.12     44.39 o 
  -7   5   2     7376.60     6494.33     44.67 o 
  -6   5   2        0.71        6.28      9.86 o 
   6   5   2       21.96       16.22     19.63 o 
   7   5   2     2132.87     2427.69     46.20 o 
   8   5   2      835.95     1097.94     39.26 o 
   9   5   2      262.25      339.40     36.93 o 
  10   5   2        1.97       19.70     35.28 o 
   4 -23   3       75.37      115.64     42.66 o 
   5 -23   3        2.16       18.11     39.21 o 
   6 -23   3       21.88       -1.89     39.02 o 
   4 -22   3       21.89       38.09     38.88 o 
   5 -22   3       57.06       27.09     39.02 o 
   6 -22   3       61.99       85.32     38.00 o 
   7 -22   3        1.15       13.76     36.87 o 
   4 -21   3       47.11       39.77     36.58 o 
   5 -21   3       74.41       55.44     50.33 o 
   6 -21   3        5.74       34.24     51.23 o 
   7 -21   3        0.57       34.37     35.20 o 
   8 -21   3       19.72       45.34     35.55 o 
   5 -20   3        4.34        8.70     33.67 o 
   6 -20   3       10.52        1.77     33.20 o 
   7 -20   3       10.50      109.10     45.77 o 
   8 -20   3        0.02        8.35     33.15 o 
   9 -20   3        5.09        0.26     33.95 o 
   5 -19   3       17.07       38.41     43.62 o 
   6 -19   3      451.02      439.65     35.99 o 
   7 -19   3      114.92       81.32     31.22 o 
   8 -19   3       28.39       52.57     31.58 o 
   9 -19   3       37.09       38.57     31.27 o 
   5 -18   3        7.53       36.60     40.49 o 
   6 -18   3       81.30       51.92     30.45 o 
   7 -18   3       24.78       57.44     29.73 o 
   8 -18   3      395.23      363.27     34.21 o 
   9 -18   3        4.44       -0.87     28.79 o 
  10 -18   3      100.76       89.73     32.10 o 
   5 -17   3       85.79       90.13     28.45 o 
   6 -17   3       35.71       37.15     27.32 o 
   7 -17   3        0.74        9.36     27.09 o 
   8 -17   3       20.44       20.58     27.55 o 
   9 -17   3       64.88       55.09     28.56 o 
  10 -17   3       26.79       50.27     30.24 o 
   5 -16   3       12.90       23.04     35.13 o 
   6 -16   3      647.66      637.28     38.20 o 
   7 -16   3      115.40      102.26     35.90 o 
   8 -16   3      154.39      194.34     33.90 o 
   9 -16   3       10.86       -2.63     27.02 o 
  10 -16   3        0.04        3.65     27.49 o 
  11 -16   3        3.11       10.18     28.39 o 
   5 -15   3       93.18      100.55     34.12 o 
   6 -15   3      145.42      102.52     34.14 o 
   7 -15   3       71.76       64.29     34.11 o 
   8 -15   3      173.77      200.17     35.26 o 
   9 -15   3       14.45       23.01     35.02 o 
  10 -15   3      391.58      340.87     39.72 o 
  11 -15   3      157.32      184.23     38.42 o 
   5 -14   3      595.68      579.78     35.64 o 
   6 -14   3      964.88      987.34     38.71 o 
   7 -14   3       90.66       56.37     31.89 o 
   8 -14   3       47.99       14.50     32.41 o 
  10 -14   3      206.75      203.00     37.38 o 
  11 -14   3      567.50      585.18     38.25 o 
  12 -14   3       41.77       43.20     33.88 o 
   4 -13   3      356.15      342.66     32.75 o 
   5 -13   3      135.74      141.23     30.00 o 
   6 -13   3       48.41       25.99     29.16 o 
   7 -13   3      174.85      141.15     31.04 o 
   8 -13   3      107.64       87.14     31.44 o 
   9 -13   3       10.79       18.95     32.06 o 
  10 -13   3      283.67      292.74     38.53 o 
  11 -13   3      187.53      125.62     35.14 o 
  12 -13   3       21.60       13.52     37.99 o 
   4 -12   3     1424.80     1725.94     39.92 o 
   5 -12   3       87.83       40.23     27.96 o 
   6 -12   3       27.78       50.30     27.98 o 
   7 -12   3      148.08      140.02     29.05 o 
   8 -12   3        0.20       -2.80     30.14 o 
   9 -12   3      218.53      184.17     31.95 o 
  10 -12   3       27.03       65.44     33.77 o 
  11 -12   3      258.70      224.92     37.28 o 
  12 -12   3       17.40        7.20     37.64 o 
  13 -12   3       99.65       67.30     40.57 o 
   4 -11   3      340.19      351.62     27.33 o 
   5 -11   3      922.95      889.60     28.48 o 
   6 -11   3     5854.43     6164.47     59.52 o 
   7 -11   3      121.91      123.67     28.38 o 
   8 -11   3     1169.23     1151.20     37.90 o 
   9 -11   3       21.92       45.34     31.13 o 
  10 -11   3      182.73      203.76     33.89 o 
  11 -11   3      538.08      506.77     40.19 o 
  12 -11   3      358.19      349.62     40.47 o 
   4 -10   3      149.04      244.08     24.94 o 
   5 -10   3      559.91      491.45     26.46 o 
   6 -10   3      250.05      309.97     27.40 o 
   7 -10   3       68.03       98.15     27.21 o 
   8 -10   3      668.95      679.18     33.19 o 
   9 -10   3      556.89      484.51     34.40 o 
  10 -10   3      646.53      531.96     35.75 o 
  11 -10   3      473.05      401.60     37.66 o 
  12 -10   3       45.71       70.07     34.00 o 
  13 -10   3       85.44       69.72     37.54 o 
   4  -9   3      595.59      815.09     26.60 o 
   5  -9   3      236.92      291.81     23.25 o 
   6  -9   3       34.29       43.60     22.80 o 
   7  -9   3      273.27      337.08     28.14 o 
   8  -9   3      115.01      146.09     28.58 o 
   9  -9   3       53.25       39.57     29.25 o 
  10  -9   3       56.40       32.03     31.30 o 
  11  -9   3       37.35       36.52     34.31 o 
  13  -9   3      415.10      359.46     42.21 o 
   4  -8   3      513.52      565.41     19.24 o 
   5  -8   3       20.94       74.99     15.48 o 
   6  -8   3     2989.74     2902.53     37.23 o 
   7  -8   3       71.59      102.43     18.11 o 
   8  -8   3       75.80      135.65     20.40 o 
   9  -8   3       59.79       43.02     20.72 o 
  10  -8   3      400.48      457.58     27.63 o 
  11  -8   3      180.16      183.31     26.60 o 
  12  -8   3       33.99       58.80     32.91 o 
  13  -8   3      389.90      350.88     36.56 o 
  14  -8   3      264.47      234.76     42.63 o 
   5  -7   3       78.25      114.77     14.97 o 
   6  -7   3      479.36      519.35     24.54 o 
   7  -7   3      127.58      216.79     24.50 o 
   8  -7   3      162.60      159.87     19.56 o 
   9  -7   3      207.00      247.57     22.92 o 
  10  -7   3        3.45       11.45     21.85 o 
  11  -7   3     1078.45     1170.81     39.73 o 
  12  -7   3        7.01        3.46     33.82 o 
  13  -7   3       30.22        5.33     41.03 o 
  14  -7   3       94.03      101.97     42.01 o 
   5  -6   3      323.77      331.21     20.90 o 
   6  -6   3      813.74      847.52     21.82 o 
   7  -6   3       32.04      394.09     25.73 o 
   8  -6   3       26.44       38.38     17.80 o 
   9  -6   3      134.91      272.62     24.52 o 
  10  -6   3       18.44       22.81     31.65 o 
  11  -6   3       82.31       53.23     35.85 o 
  12  -6   3        7.71       62.81     32.64 o 
  13  -6   3      239.23      176.77     42.56 o 
  14  -6   3      117.17      153.40     40.77 o 
  -4  -5   3     6877.42     7083.04     54.54 o 
   6  -5   3       28.07       28.12     19.13 o 
   7  -5   3       25.73      103.89     22.09 o 
   8  -5   3        4.55      203.08     26.15 o 
   9  -5   3       19.76       36.70     21.39 o 
  10  -5   3        1.53        3.38     34.48 o 
  11  -5   3      631.16      702.19     34.64 o 
  12  -5   3       10.23       17.82     27.79 o 
  13  -5   3       42.82       45.47     29.82 o 
  14  -5   3       35.14       39.52     37.91 o 
  15  -5   3       39.16        4.18     55.75 o 
  -4  -4   3     4477.78     4164.06     44.01 o 
  -3  -4   3      580.34      449.14     17.47 o 
   6  -4   3       30.57       44.13     13.83 o 
   8  -4   3      793.41     1121.65     33.11 o 
   9  -4   3      204.39      202.53     24.01 o 
  10  -4   3     2278.90     2443.38     44.14 o 
  11  -4   3      106.77      101.83     26.83 o 
  12  -4   3       19.42       47.01     39.80 o 
  13  -4   3        3.34        4.08     49.24 o 
  14  -4   3       57.73       56.59     35.07 o 
  15  -4   3       26.80       27.85     36.79 o 
  -5  -3   3      157.51      109.71     16.42 o 
  -4  -3   3     2530.04     2924.71     28.20 o 
  -3  -3   3     3725.97     2445.10     32.48 o 
   7  -3   3      163.05      348.83     26.89 o 
   8  -3   3     1519.05     1561.88     36.07 o 
   9  -3   3      350.44      559.79     28.64 o 
  10  -3   3      284.06      217.66     26.80 o 
  11  -3   3       25.54       49.41     26.47 o 
  12  -3   3        3.09       52.09     28.20 o 
  13  -3   3       22.03       28.76     29.37 o 
  14  -3   3       83.22       75.50     34.58 o 
  15  -3   3       65.49       59.24     37.54 o 
  -6  -2   3       11.36        4.24     15.54 o 
  -5  -2   3       11.99        4.69     14.58 o 
  -4  -2   3    15199.19    19292.46     63.41 o 
  -3  -2   3        8.70        8.69     14.35 o 
   7  -2   3      416.64      442.18     27.92 o 
   9  -2   3       44.49       98.76     23.49 o 
  10  -2   3      172.55      182.00     26.22 o 
  11  -2   3       29.89       76.91     28.09 o 
  12  -2   3      106.35      139.60     29.79 o 
  13  -2   3       82.56       91.73     31.54 o 
  15  -2   3       30.62        4.57     36.35 o 
  -6  -1   3        6.43       26.37     13.02 o 
  -5  -1   3        4.26        7.21     10.41 o 
  -4  -1   3     2509.14     2884.63     23.62 o 
  -3  -1   3      472.17      445.11     10.30 o 
  -2  -1   3     2536.03     2773.30     15.78 o 
   8  -1   3      526.77      466.28     33.58 o 
   9  -1   3      578.04      590.78     27.52 o 
  10  -1   3      153.29      189.53     26.49 o 
  11  -1   3      619.26      638.65     35.05 o 
  12  -1   3      147.38      182.13     32.36 o 
  13  -1   3       10.28        2.65     31.43 o 
  15  -1   3       10.91       -2.18     35.88 o 
  -6   0   3        9.36        5.43     13.70 o 
  -5   0   3      187.62      230.27     11.62 o 
  -4   0   3     1495.35     1904.54     17.71 o 
  -3   0   3     1297.96     1195.39     11.82 o 
   7   0   3       69.42       63.98     21.37 o 
   8   0   3     1336.07     1267.06     39.74 o 
   9   0   3      184.09      178.21     27.75 o 
  10   0   3       23.40       12.23     25.98 o 
  11   0   3      392.03      391.74     33.19 o 
  12   0   3       14.07        0.99     30.95 o 
  13   0   3       86.50       97.44     32.92 o 
  14   0   3        6.33        6.33     33.99 o 
  15   0   3      145.19      101.39     38.75 o 
  -7   1   3      875.21      856.44     21.30 o 
  -6   1   3      109.11      115.83     11.24 o 
  -5   1   3      754.02      657.57     16.11 o 
  -4   1   3       15.22       25.51      7.41 o 
  -3   1   3      741.84      818.54      9.38 o 
   7   1   3        9.93       16.82     25.39 o 
   8   1   3      222.54      148.33     25.54 o 
   9   1   3      141.48      164.79     34.89 o 
  10   1   3       26.20       31.81     41.37 o 
  11   1   3      105.30      119.18     41.43 o 
  12   1   3       66.18       51.12     32.05 o 
  13   1   3       74.85       62.96     33.12 o 
  14   1   3      122.54      128.24     37.38 o 
  15   1   3      101.79       68.68     38.71 o 
  -7   2   3       40.61       58.54     15.56 o 
  -6   2   3      529.32      572.33     16.11 o 
  -5   2   3      138.74      122.08     11.37 o 
  -4   2   3    12926.44    14626.54     40.37 o 
  -3   2   3     2197.76     1943.68     12.43 o 
   7   2   3      623.84      621.60     27.63 o 
   8   2   3      558.97      579.04     34.54 o 
   9   2   3       43.82       41.70     26.25 o 
  10   2   3      157.04      190.63     37.86 o 
  11   2   3     1223.36      990.12     54.44 o 
  12   2   3      428.00      379.00     56.32 o 
  13   2   3       16.21       18.15     33.93 o 
  14   2   3      160.84      170.51     39.63 o 
  -8   3   3      313.44      313.35     20.04 o 
  -7   3   3      156.56      147.62     15.80 o 
  -6   3   3        0.03        5.15     11.73 o 
  -5   3   3     1062.63     1020.89     16.30 o 
  -4   3   3     3347.26     3478.06     22.35 o 
   7   3   3      117.76      166.61     27.80 o 
   8   3   3     1246.68     1273.46     40.64 o 
   9   3   3      384.64      365.58     37.04 o 
  10   3   3       94.66       90.93     37.30 o 
  11   3   3     1260.68     1162.32     55.11 o 
  12   3   3      194.67      154.58     49.31 o 
  13   3   3      295.26      186.98     52.13 o 
  -8   4   3      901.08      819.61     20.54 o 
  -7   4   3        7.05        0.30     14.56 o 
  -6   4   3        5.50       -4.24     12.20 o 
   7   4   3      122.33      156.21     29.55 o 
   8   4   3      191.85      149.80     30.98 o 
   9   4   3      363.36      419.07     35.74 o 
  10   4   3      288.75      274.19     39.30 o 
  11   4   3      115.53      109.21     38.02 o 
  12   4   3       57.51       82.46     45.45 o 
  -8   5   3      300.79      279.01     16.24 o 
  -7   5   3       64.57       45.53     11.64 o 
   6   5   3      880.36      909.72     33.09 o 
   7   5   3     1659.25     1827.63     43.79 o 
   8   5   3      303.99      490.91     36.49 o 
   9   5   3       27.90       21.56     33.98 o 
  10   5   3      188.02      244.09     34.73 o 
   4 -23   4       78.17      136.73     41.92 o 
   5 -23   4        0.24      -10.17     40.25 o 
   6 -23   4       27.06       -4.79     39.19 o 
   7 -23   4      276.28      331.20     42.64 o 
   4 -22   4      106.91      249.42     55.50 o 
   5 -22   4       32.19       40.08     38.80 o 
   6 -22   4        8.47       -2.41     37.35 o 
   7 -22   4       29.90       25.75     36.54 o 
   8 -22   4      156.60      176.43     39.72 o 
   5 -21   4       23.58        7.48     36.44 o 
   6 -21   4      137.70      172.78     38.22 o 
   7 -21   4      818.75      874.74     46.49 o 
   8 -21   4      124.39      131.15     38.52 o 
   9 -21   4        1.68       -8.67     37.34 o 
   4 -20   4      144.15      180.62     35.58 o 
   5 -20   4        2.05       28.61     46.42 o 
   6 -20   4      153.84      178.51     47.03 o 
   7 -20   4      992.70     1065.81     45.69 o 
   8 -20   4       46.00       75.13     33.97 o 
   9 -20   4      249.82      193.98     36.76 o 
   5 -19   4      429.99      411.19     46.63 o 
   6 -19   4      129.94      145.12     44.15 o 
   7 -19   4      128.77      156.89     33.07 o 
   8 -19   4       10.66       -7.77     31.33 o 
   9 -19   4       96.83      139.45     33.55 o 
  10 -19   4       24.08        5.97     34.14 o 
   4 -18   4        9.53       72.85     30.51 o 
   5 -18   4       33.77       31.76     40.63 o 
   6 -18   4        3.41        7.72     29.22 o 
   7 -18   4      878.05      858.93     39.84 o 
   8 -18   4       47.44       52.13     30.50 o 
   9 -18   4        1.12      -16.11     30.11 o 
  10 -18   4        7.66       -8.57     30.60 o 
   4 -17   4       30.07       15.86     37.97 o 
   5 -17   4      287.34      276.48     41.40 o 
   6 -17   4       13.59       28.25     27.52 o 
   7 -17   4      493.85      476.03     33.02 o 
   8 -17   4        9.20       13.20     28.60 o 
   9 -17   4      450.86      428.39     34.87 o 
  10 -17   4        0.59       -0.58     30.00 o 
  11 -17   4        3.90       -5.84     30.44 o 
   4 -16   4      307.11      275.67     39.49 o 
   5 -16   4     1520.60     1505.41     48.79 o 
   6 -16   4       49.43        8.47     35.54 o 
   7 -16   4     1073.39      939.72     40.44 o 
   8 -16   4       37.60       66.89     36.03 o 
   9 -16   4      174.80      172.72     38.70 o 
  10 -16   4       32.64       50.06     38.83 o 
  11 -16   4      192.71      184.30     31.29 o 
   4 -15   4        0.48      -25.09     33.89 o 
   5 -15   4       51.65       85.65     34.51 o 
   6 -15   4       16.81       28.39     32.90 o 
   7 -15   4      674.77      656.82     35.70 o 
   8 -15   4       74.37       73.01     34.70 o 
   9 -15   4        5.08       23.15     35.82 o 
  10 -15   4      234.01      227.63     39.01 o 
  11 -15   4      332.62      355.29     44.15 o 
  12 -15   4       63.00       28.90     42.85 o 
   4 -14   4      112.88      101.89     34.41 o 
   5 -14   4      564.83      512.16     36.68 o 
   6 -14   4       74.84       39.22     32.41 o 
   7 -14   4      114.32      110.97     33.59 o 
   8 -14   4      215.88      245.08     31.44 o 
   9 -14   4      594.31      573.16     40.56 o 
  10 -14   4      218.69      205.18     37.90 o 
  11 -14   4       43.30       43.45     38.85 o 
  12 -14   4      124.93      161.08     42.21 o 
   4 -13   4      419.59      438.54     34.56 o 
   5 -13   4      844.57      808.90     36.49 o 
   6 -13   4      324.64      321.01     32.83 o 
   7 -13   4     2011.13     1753.53     45.17 o 
   8 -13   4      157.47      165.64     33.51 o 
   9 -13   4       97.34      124.23     34.22 o 
  10 -13   4      170.92      168.00     38.40 o 
  11 -13   4      108.04       99.69     37.51 o 
  12 -13   4        5.14       -1.47     40.29 o 
  13 -13   4       27.08       22.48     34.03 o 
   4 -12   4      926.14     1083.03     37.19 o 
   5 -12   4      129.44      120.06     29.11 o 
   6 -12   4      343.72      428.58     31.44 o 
   7 -12   4      424.00      389.91     32.17 o 
   8 -12   4      412.38      392.13     34.33 o 
   9 -12   4       22.51       36.64     32.81 o 
  10 -12   4      481.65      478.37     39.30 o 
  11 -12   4       30.98       14.99     36.58 o 
  12 -12   4      238.89      267.24     36.93 o 
   4 -11   4      274.00      319.44     27.20 o 
   5 -11   4      362.07      380.47     28.98 o 
   6 -11   4     1094.01     1192.18     37.52 o 
   7 -11   4      129.26      133.64     29.33 o 
   8 -11   4      181.50      162.16     30.84 o 
   9 -11   4      506.55      507.45     35.24 o 
  10 -11   4       45.93       61.99     34.26 o 
  11 -11   4      138.98      103.76     37.56 o 
  12 -11   4     1520.65     1576.10     52.67 o 
  13 -11   4      349.31      319.20     43.21 o 
   4 -10   4     1282.60     1345.70     31.56 o 
   5 -10   4       51.97       70.12     23.31 o 
   6 -10   4      817.16      831.63     32.05 o 
   7 -10   4     1624.19     1432.04     37.52 o 
   8 -10   4      441.78      424.23     31.81 o 
   9 -10   4       62.46       57.54     31.74 o 
  10 -10   4      465.27      466.51     36.22 o 
  11 -10   4       64.32       47.01     34.59 o 
  13 -10   4       50.64       21.43     40.64 o 
   4  -9   4      767.61      665.28     25.95 o 
   5  -9   4      786.02      718.85     26.40 o 
   6  -9   4     1294.86     1298.26     33.37 o 
   7  -9   4       70.39       59.44     19.44 o 
   8  -9   4      186.51      199.53     28.64 o 
   9  -9   4        4.74       12.28     29.66 o 
  10  -9   4      291.49      298.81     34.62 o 
  12  -9   4     1296.25     1377.66     47.48 o 
  13  -9   4       56.95       66.45     41.39 o 
  14  -9   4       53.56       53.60     44.37 o 
   5  -8   4      817.79      853.69     23.42 o 
   6  -8   4      106.73      235.13     19.14 o 
   7  -8   4       17.16       16.06     17.23 o 
   8  -8   4       34.23       33.03     19.40 o 
   9  -8   4      537.12      467.56     25.96 o 
  10  -8   4      395.80      378.65     27.60 o 
  11  -8   4      179.61      180.88     34.14 o 
  12  -8   4     1025.50     1190.29     43.99 o 
  13  -8   4       11.93        0.67     42.55 o 
  14  -8   4     1075.14     1179.58     51.95 o 
   5  -7   4      287.04      232.13     17.03 o 
   6  -7   4       25.41       50.05     21.21 o 
   7  -7   4      113.84      143.28     18.33 o 
   8  -7   4      518.81      517.12     23.88 o 
   9  -7   4       55.80       86.55     21.40 o 
  10  -7   4     1938.71     1989.03     42.47 o 
  11  -7   4       37.22       66.62     32.63 o 
  12  -7   4      568.18      657.63     39.86 o 
  14  -7   4      393.88      458.91     46.12 o 
  15  -7   4       82.94      102.86     46.94 o 
   6  -6   4      779.93      764.84     26.77 o 
   7  -6   4      115.12      279.49     24.74 o 
   8  -6   4      776.78      850.39     26.78 o 
   9  -6   4      189.63      185.82     23.03 o 
  10  -6   4      408.58      307.78     30.38 o 
  11  -6   4      539.54      625.82     34.70 o 
  12  -6   4     1746.70     2269.52     52.21 o 
  13  -6   4        7.41       26.06     31.71 o 
  14  -6   4      501.47      668.96     46.62 o 
  15  -6   4       11.13       -5.33     80.34 o 
  -4  -5   4     2272.55     2391.22     29.53 o 
   6  -5   4      696.68      717.33     22.10 o 
   7  -5   4      852.32      880.43     28.94 o 
   8  -5   4     1593.23     1687.30     32.99 o 
   9  -5   4      473.55      470.58     27.93 o 
  10  -5   4      392.09      363.80     37.10 o 
  11  -5   4      419.59      494.75     33.35 o 
  12  -5   4     2098.23     2446.35     52.51 o 
  13  -5   4      225.51      257.95     35.95 o 
  14  -5   4      482.30      642.53     45.51 o 
  -5  -4   4        0.78        4.25     12.00 o 
  -4  -4   4      937.45     1139.93     26.06 o 
   6  -4   4     7196.22     7792.94     54.64 o 
   7  -4   4       42.40       47.88     16.54 o 
   8  -4   4     2046.82     2068.02     47.00 o 
   9  -4   4      261.07      220.55     22.95 o 
  10  -4   4      568.55      761.42     31.90 o 
  11  -4   4      120.35      107.65     27.15 o 
  12  -4   4     4396.86     4658.63     65.87 o 
  13  -4   4       28.26       24.96     31.83 o 
  14  -4   4      170.99      231.36     39.99 o 
  15  -4   4      108.55      108.47     40.88 o 
  -5  -3   4     3717.38     3079.54     42.90 o 
  -4  -3   4     2823.11     3356.00     29.10 o 
   7  -3   4        0.75       -3.01     22.61 o 
   8  -3   4      733.63      677.62     26.82 o 
   9  -3   4       63.95       57.44     21.59 o 
  10  -3   4       53.93       34.25     24.12 o 
  11  -3   4      251.05      247.81     28.52 o 
  12  -3   4     1934.54     2104.92     48.92 o 
  13  -3   4      166.13      188.77     34.38 o 
  14  -3   4      500.33      511.47     41.12 o 
  15  -3   4       39.42       28.28     38.93 o 
  16  -3   4      303.82      450.38     50.38 o 
  -6  -2   4      792.57      905.24     20.69 o 
  -5  -2   4     1289.08     1184.35     25.63 o 
  -4  -2   4      529.30      512.86     13.20 o 
  -3  -2   4     1511.65     1437.10     16.00 o 
   8  -2   4     2539.04     2696.55     41.26 o 
   9  -2   4        9.79       11.75     20.76 o 
  10  -2   4      231.64      296.85     27.27 o 
  11  -2   4      544.10      542.77     31.31 o 
  12  -2   4     2078.90     2377.29     53.15 o 
  13  -2   4       59.77       59.03     32.39 o 
  14  -2   4      284.83      313.78     38.99 o 
  16  -2   4      350.00      435.99     48.01 o 
  -7  -1   4      499.40      488.51     18.73 o 
  -6  -1   4     6908.37     8109.31     46.23 o 
  -5  -1   4      330.57      341.29     12.33 o 
  -4  -1   4     2351.79     2831.40     22.10 o 
  -3  -1   4     5014.21     4896.25     23.76 o 
   7  -1   4      836.72      775.93     31.72 o 
   8  -1   4     1959.12     1456.98     48.23 o 
   9  -1   4      445.93      459.20     27.29 o 
  10  -1   4      488.67      542.09     30.73 o 
  11  -1   4      216.92      264.73     31.01 o 
  12  -1   4     2147.56     2410.23     53.94 o 
  13  -1   4       25.69        2.42     31.60 o 
  14  -1   4      580.48      714.12     42.90 o 
  15  -1   4        8.46       -9.61     38.70 o 
  -7   0   4        0.33       -3.21     15.41 o 
  -6   0   4       63.80       73.99     11.83 o 
  -5   0   4      205.81      238.41     10.74 o 
  -4   0   4     4380.35     5158.97     25.55 o 
  -3   0   4      642.61      645.16      8.52 o 
   7   0   4      600.51      614.56     27.76 o 
   8   0   4     1500.70     1418.99     44.00 o 
   9   0   4       61.20       29.82     24.22 o 
  10   0   4     1187.15     1267.10     38.98 o 
  11   0   4       24.32       43.81     28.87 o 
  12   0   4      381.78      381.87     36.16 o 
  13   0   4       66.97       63.62     33.33 o 
  14   0   4      131.11      100.72     37.22 o 
  -7   1   4       23.13       21.98     15.18 o 
  -6   1   4      218.93      265.69     13.17 o 
  -5   1   4     1428.56     1551.67     17.34 o 
  -4   1   4     1677.99     2533.03     17.31 o 
  -3   1   4     4491.34     4918.68     16.15 o 
   7   1   4       43.77       37.04     25.91 o 
   8   1   4      761.81      655.92     37.63 o 
   9   1   4       55.65       41.40     33.23 o 
  10   1   4      956.09      806.50     49.14 o 
  11   1   4      167.47      203.25     31.97 o 
  12   1   4      989.16     1002.72     43.01 o 
  13   1   4       48.48       41.91     34.19 o 
  14   1   4      387.18      450.74     42.87 o 
  15   1   4        7.53       -1.85     39.95 o 
  -8   2   4     2677.99     2648.73     33.02 o 
  -7   2   4      793.23      769.10     19.02 o 
  -6   2   4     9298.18    10344.32     44.92 o 
  -5   2   4      251.99      214.72      9.45 o 
  -4   2   4      104.20       88.76      7.12 o 
   7   2   4      152.17      125.43     27.77 o 
   8   2   4       51.45       32.24     30.23 o 
   9   2   4       39.22       28.49     32.78 o 
  10   2   4      348.34      295.92     39.86 o 
  11   2   4       32.80       29.08     29.66 o 
  12   2   4      542.55      521.12     56.15 o 
  13   2   4        8.69       14.54     34.26 o 
  14   2   4      480.93      461.92     43.51 o 
  -8   3   4     1968.13     1829.21     28.44 o 
  -7   3   4      770.75      720.39     18.78 o 
  -6   3   4     1441.12     1510.86     20.17 o 
  -5   3   4     1265.71     1173.65     15.73 o 
   7   3   4     1102.60     1275.62     36.77 o 
   8   3   4      404.06      462.48     35.34 o 
   9   3   4      102.10      111.11     35.62 o 
  10   3   4      515.43      491.62     42.71 o 
  11   3   4      122.40      135.59     33.05 o 
  12   3   4     1033.05      908.94     61.33 o 
  13   3   4        9.12        5.89     34.16 o 
  14   3   4       35.20       17.75     55.69 o 
  -9   4   4       13.70        6.60     12.82 o 
  -8   4   4     1210.02     1251.71     21.82 o 
  -7   4   4       87.72      103.52     14.38 o 
  -6   4   4      352.15      323.59     14.15 o 
   7   4   4       93.61      158.99     29.75 o 
   8   4   4      404.07      444.65     30.39 o 
   9   4   4       79.92       78.69     30.27 o 
  10   4   4       50.77       19.93     37.55 o 
  11   4   4        9.88       -2.98     40.72 o 
  12   4   4      731.51      561.92     54.49 o 
  -8   5   4      496.63      487.13     16.83 o 
   6   5   4      788.41      845.21     34.02 o 
   7   5   4        1.21      131.01     31.34 o 
   8   5   4       39.40       51.17     32.80 o 
   9   5   4      364.41      380.52     34.96 o 
  10   5   4       99.17      124.54     35.49 o 
  11   5   4       34.57       48.17     39.95 o 
   6   6   4       32.87       45.93     22.82 o 
   7   6   4     1639.52     1761.59     45.71 o 
   8   6   4       13.24       75.24     36.09 o 
   9   6   4      601.53      667.19     42.86 o 
   4 -23   5        0.04       37.29     40.24 o 
   5 -23   5       55.19       49.86     39.81 o 
   6 -23   5       20.46        2.69     40.32 o 
   7 -23   5       51.52       50.76     39.72 o 
   4 -22   5       14.58       55.15     38.57 o 
   5 -22   5       60.50       36.25     38.43 o 
   6 -22   5        3.27       -5.91     36.86 o 
   8 -22   5        0.86       10.77     38.22 o 
   4 -21   5       17.78       55.98     51.09 o 
   5 -21   5       17.92       34.40     34.80 o 
   6 -21   5       78.61       86.73     37.49 o 
   7 -21   5      643.21      830.96     45.52 o 
   8 -21   5      117.39      126.47     39.35 o 
   9 -21   5       26.73       22.84     35.96 o 
   4 -20   5       11.89       22.74     32.78 o 
   5 -20   5       27.54       53.35     46.62 o 
   6 -20   5        6.23       56.54     46.10 o 
   7 -20   5       19.64       47.60     34.33 o 
   8 -20   5      153.27      122.96     37.19 o 
   9 -20   5       31.63       22.03     34.86 o 
  10 -20   5       20.80       19.37     35.37 o 
   5 -19   5       68.37       86.36     44.40 o 
   6 -19   5       45.74       69.26     42.89 o 
   7 -19   5        0.77        5.41     31.07 o 
   9 -19   5       52.21       52.43     32.72 o 
  10 -19   5        5.58      -13.81     34.13 o 
   4 -18   5      111.75      128.79     31.96 o 
   5 -18   5       14.65       20.56     29.99 o 
   6 -18   5       24.57       37.43     29.27 o 
   7 -18   5       21.82       40.08     30.01 o 
   8 -18   5       33.07       34.15     30.44 o 
   9 -18   5        9.29       12.11     30.46 o 
  10 -18   5       38.35       27.54     31.68 o 
  11 -18   5       32.74       20.21     33.17 o 
   4 -17   5      158.47      187.91     36.20 o 
   5 -17   5      388.07      385.62     40.67 o 
   6 -17   5      143.85      119.54     39.10 o 
   7 -17   5       20.86       28.19     28.10 o 
   8 -17   5      343.59      290.23     32.28 o 
   9 -17   5        4.15        7.77     30.04 o 
  10 -17   5       42.64       63.35     31.10 o 
  11 -17   5       24.13       19.86     31.17 o 
   4 -16   5       41.42       55.33     36.99 o 
   5 -16   5      143.14      139.15     38.06 o 
   7 -16   5       88.19       60.34     37.32 o 
   8 -16   5       25.65       42.75     35.49 o 
   9 -16   5       23.75       26.05     38.55 o 
  10 -16   5       90.19       66.42     38.47 o 
  11 -16   5      108.90       91.55     40.06 o 
  12 -16   5       88.61       87.20     33.21 o 
   4 -15   5      344.91      371.81     35.75 o 
   5 -15   5       40.01       54.77     34.18 o 
   6 -15   5       79.53       41.44     33.96 o 
   7 -15   5      186.61      112.75     35.85 o 
   8 -15   5       10.96       21.20     36.00 o 
   9 -15   5       64.95       27.99     36.91 o 
  10 -15   5      415.92      412.37     42.04 o 
  11 -15   5      230.29      258.72     36.90 o 
  12 -15   5       43.05       69.36     41.43 o 
   4 -14   5     1437.61     1558.60     45.75 o 
   5 -14   5       96.14      127.96     34.95 o 
   6 -14   5       57.68       95.19     32.82 o 
   7 -14   5       30.38       24.23     32.73 o 
   8 -14   5      527.53      574.07     39.87 o 
   9 -14   5      458.94      426.37     39.42 o 
  10 -14   5       15.79        0.07     37.63 o 
  11 -14   5      236.29      221.07     41.86 o 
  12 -14   5      157.97      159.71     43.63 o 
  13 -14   5      121.42      117.49     47.55 o 
   4 -13   5      221.43      280.42     33.06 o 
   5 -13   5      309.80      380.06     34.37 o 
   6 -13   5     2489.33     2450.72     47.28 o 
   7 -13   5      196.54      165.03     33.20 o 
   8 -13   5     1250.99     1370.76     43.09 o 
   9 -13   5        8.04       29.08     35.09 o 
  10 -13   5       34.98       34.15     37.47 o 
  11 -13   5       57.67       43.85     34.94 o 
  12 -13   5        0.37        3.52     41.54 o 
   4 -12   5     1232.15     1264.06     39.04 o 
   5 -12   5      113.94      140.32     30.00 o 
   6 -12   5      166.11      216.73     31.31 o 
   7 -12   5      186.90      119.99     30.99 o 
   8 -12   5      104.91       97.51     31.81 o 
   9 -12   5       87.59       83.29     33.80 o 
  10 -12   5     1188.81     1029.41     42.34 o 
  11 -12   5      165.89      134.29     35.09 o 
   4 -11   5       74.79       72.79     26.33 o 
   5 -11   5       23.48       50.46     26.83 o 
   6 -11   5      203.28      238.01     30.27 o 
   7 -11   5       42.18       27.87     29.35 o 
   8 -11   5       24.49        5.30     29.89 o 
   9 -11   5      316.79      313.59     34.38 o 
  10 -11   5      261.11      265.43     36.90 o 
  11 -11   5      528.43      412.27     41.05 o 
  12 -11   5      135.89      134.40     41.44 o 
  13 -11   5      119.11       95.81     44.94 o 
   3 -10   5      658.54      561.04     26.87 o 
   4 -10   5     3073.23     3321.09     44.76 o 
   5 -10   5      247.85      246.08     26.20 o 
   6 -10   5     1891.39     1946.79     39.75 o 
   7 -10   5      127.69      167.60     29.67 o 
   8 -10   5      774.19      812.28     35.17 o 
   9 -10   5      152.17      174.67     32.50 o 
  10 -10   5      318.66      310.98     30.16 o 
  12 -10   5      146.45       24.72     41.49 o 
  13 -10   5      743.16      647.72     48.18 o 
  14 -10   5       82.77       81.49     45.90 o 
   4  -9   5      342.51      379.74     24.44 o 
   5  -9   5      191.03      221.32     24.12 o 
   6  -9   5      173.44      225.56     26.31 o 
   7  -9   5       13.46       29.49     25.54 o 
   8  -9   5      307.49      287.89     29.30 o 
   9  -9   5      620.72      634.73     36.22 o 
  10  -9   5      342.22      325.92     35.60 o 
  11  -9   5      171.73      119.41     37.09 o 
  12  -9   5       51.59      117.86     40.61 o 
  13  -9   5        3.73       -7.36     42.15 o 
   5  -8   5      500.43      552.81     21.90 o 
   6  -8   5     1517.58     1628.15     31.49 o 
   7  -8   5       48.17       33.40     17.70 o 
   8  -8   5        6.62       12.12     19.41 o 
   9  -8   5        9.85       21.02     21.66 o 
  10  -8   5       86.43       28.91     34.11 o 
  11  -8   5      554.66      522.96     36.42 o 
  12  -8   5        3.51       17.81     35.54 o 
  13  -8   5        6.09       21.42     42.62 o 
  14  -8   5        3.38       19.87     44.49 o 
   5  -7   5       68.73       68.20     15.39 o 
   6  -7   5      375.78      407.21     20.37 o 
   7  -7   5      177.97      163.11     19.56 o 
   8  -7   5      469.52      502.40     24.11 o 
   9  -7   5       64.95       37.02     21.60 o 
  10  -7   5      291.56      423.64     32.67 o 
  11  -7   5       96.88       53.69     37.65 o 
  12  -7   5       41.87       20.92     40.44 o 
  13  -7   5      144.26      140.20     38.40 o 
  14  -7   5      317.54      355.00     51.18 o 
  15  -7   5      123.29       79.98     46.84 o 
   6  -6   5      237.30      296.98     19.23 o 
   7  -6   5      333.47      311.07     20.26 o 
   8  -6   5      341.43      343.10     22.12 o 
   9  -6   5       27.41       51.96     30.99 o 
  10  -6   5       22.96       15.17     25.85 o 
  11  -6   5      907.93      951.50     37.98 o 
  12  -6   5      201.52      336.16     37.43 o 
  13  -6   5      112.57       95.54     43.23 o 
  14  -6   5       24.58        6.83     50.24 o 
  15  -6   5       54.84       62.72     46.59 o 
  -4  -5   5      124.97       68.54     18.34 o 
   6  -5   5     3929.90     4429.05     44.43 o 
   7  -5   5      211.70      241.57     19.69 o 
   8  -5   5      121.05      150.81     29.21 o 
   9  -5   5      102.67      104.91     31.63 o 
  10  -5   5        1.68       26.80     33.80 o 
  11  -5   5      194.29      232.08     31.76 o 
  12  -5   5       55.94      158.17     34.72 o 
  13  -5   5       61.38       49.99     34.07 o 
  14  -5   5       15.76       22.26     36.84 o 
  15  -5   5       30.17       22.61     44.39 o 
  16  -5   5       12.08       30.99     59.40 o 
  -5  -4   5     2712.46     2548.79     30.65 o 
  -4  -4   5     7473.13     8366.35     46.97 o 
   6  -4   5      163.71      296.49     21.83 o 
   7  -4   5      300.23      276.22     19.84 o 
   8  -4   5      194.68      235.75     32.43 o 
   9  -4   5       40.89       46.74     21.22 o 
  10  -4   5      172.79      253.37     26.59 o 
  11  -4   5       12.51        9.55     25.67 o 
  12  -4   5       36.91      269.92     33.73 o 
  13  -4   5       20.36        5.93     49.48 o 
  14  -4   5      135.72      171.70     39.99 o 
  15  -4   5       31.94       20.45     40.65 o 
  16  -4   5       44.04       12.06     47.43 o 
  -6  -3   5      236.26      282.00     16.07 o 
  -5  -3   5      670.51      584.43     24.13 o 
  -4  -3   5      167.92      152.83     10.88 o 
   7  -3   5      401.80      442.51     24.83 o 
   8  -3   5      234.45      284.98     22.56 o 
   9  -3   5       73.49       64.59     22.67 o 
  10  -3   5      117.80      146.31     26.13 o 
  11  -3   5      271.06      264.58     30.54 o 
  12  -3   5      139.33      277.69     33.34 o 
  13  -3   5        9.15       27.05     30.93 o 
  14  -3   5       10.38       27.23     34.72 o 
  15  -3   5       94.61       78.88     41.13 o 
  16  -3   5      163.69      216.42     50.51 o 
  -6  -2   5     4545.08     5676.57     41.60 o 
  -5  -2   5     2169.45     2257.44     24.53 o 
  -4  -2   5     6943.89     7466.73     37.64 o 
   7  -2   5       31.66       23.49     25.79 o 
   8  -2   5       58.57       75.26     22.57 o 
   9  -2   5       12.81        6.60     21.18 o 
  10  -2   5       63.46       62.69     25.53 o 
  11  -2   5      616.31      613.31     34.59 o 
  12  -2   5      188.13      361.58     35.21 o 
  13  -2   5       32.57       52.48     33.50 o 
  14  -2   5        8.58       28.23     34.62 o 
  15  -2   5      422.24      386.35     43.63 o 
  -7  -1   5      125.55      139.57     15.03 o 
  -6  -1   5      208.04      300.07     14.08 o 
  -5  -1   5      267.08      325.26     11.78 o 
  -4  -1   5     1261.58     1451.81     15.62 o 
  -3  -1   5     1285.69     1316.31     12.65 o 
   7  -1   5       36.69       28.44     26.53 o 
   8  -1   5       63.19       74.41     29.32 o 
   9  -1   5      222.11      201.77     26.43 o 
  10  -1   5       11.56       36.37     25.36 o 
  11  -1   5      169.60      185.10     29.75 o 
  12  -1   5       19.44      153.22     32.73 o 
  13  -1   5      239.02      264.15     36.32 o 
  14  -1   5      207.44      232.96     39.45 o 
  15  -1   5       57.46        5.43     39.91 o 
  -7   0   5      957.70      931.53     20.05 o 
  -6   0   5       39.77       37.55     10.61 o 
  -5   0   5       87.13      120.48      9.54 o 
  -4   0   5       81.04       78.41      6.03 o 
  -3   0   5      145.45      162.29      4.84 o 
   7   0   5        3.09       -8.12     91.61 o 
   8   0   5       21.02        7.08     31.54 o 
   9   0   5       96.79       81.24     36.22 o 
  10   0   5       44.29       39.41     26.12 o 
  11   0   5       54.02       31.56     29.82 o 
  12   0   5       26.47       27.13     29.85 o 
  13   0   5      144.82      120.91     34.92 o 
  14   0   5      149.14      169.02     39.25 o 
  15   0   5      270.65      273.09     43.75 o 
  -8   1   5      359.93      321.67     17.73 o 
  -7   1   5       90.40       61.06     15.70 o 
  -6   1   5      143.43      165.29     11.61 o 
  -5   1   5       30.94       37.26      8.32 o 
  -4   1   5     4368.37     5847.23     21.82 o 
  -1   1   5     2094.98     2038.00     12.43 o 
   7   1   5        2.67       -4.29     26.45 o 
   8   1   5       35.38        9.49     33.04 o 
   9   1   5       54.27       45.66     34.09 o 
  10   1   5       36.26       64.13     28.45 o 
  11   1   5     1119.39     1078.61     60.27 o 
  12   1   5      105.50      136.86     35.73 o 
  13   1   5       10.57       23.14     33.05 o 
  14   1   5      201.65      231.08     41.62 o 
  15   1   5      138.13      124.46     42.82 o 
  -8   2   5        1.86       -7.50     16.41 o 
  -7   2   5       43.71       50.64     14.15 o 
  -6   2   5     3021.65     3464.22     25.86 o 
  -5   2   5       71.59       72.85      9.26 o 
   7   2   5      356.84      355.92     26.09 o 
   8   2   5      376.30      431.26     35.07 o 
   9   2   5        8.59        7.88     34.32 o 
  10   2   5       44.19       61.68     28.63 o 
  11   2   5      157.73      145.38     33.26 o 
  12   2   5       48.71       40.26     31.79 o 
  13   2   5      890.86      753.46     70.26 o 
  14   2   5       15.35       23.49     38.73 o 
  -9   3   5      110.90       94.28     14.09 o 
  -8   3   5       90.80       65.49     16.17 o 
  -7   3   5        6.76        2.32     12.98 o 
  -6   3   5     1051.71     1149.08     17.51 o 
   7   3   5       30.21       24.32     28.50 o 
   8   3   5       84.86      108.89     30.00 o 
   9   3   5       99.82       85.40     35.15 o 
  10   3   5      139.91      203.22     41.37 o 
  11   3   5      144.14      103.90     44.97 o 
  12   3   5      329.12      274.45     53.18 o 
  13   3   5       72.94        9.37     51.39 o 
  14   3   5       16.09        6.60     69.55 o 
  -9   4   5       29.59       17.79     13.65 o 
  -8   4   5       35.12       37.87     11.08 o 
  -7   4   5        0.06        0.30      9.56 o 
   7   4   5        8.03       20.59     28.54 o 
   8   4   5       11.00       -5.97     32.13 o 
   9   4   5       24.40       10.30     36.44 o 
  10   4   5       91.62      131.81     39.80 o 
  11   4   5      273.70      243.23     47.17 o 
  12   4   5       43.33       42.98     39.62 o 
   6   5   5      120.26      227.40     30.06 o 
   7   5   5      237.43      261.15     32.36 o 
   8   5   5      439.26      483.68     33.16 o 
   9   5   5      306.31      365.10     38.35 o 
  10   5   5       87.36      106.33     38.76 o 
  11   5   5      109.02       55.83     45.39 o 
   4   6   5        0.62       19.12     18.07 o 
   5   6   5        8.47       25.46     20.74 o 
   6   6   5     1292.72     1693.38     38.14 o 
   7   6   5       48.12      123.03     34.48 o 
   8   6   5      883.31      842.29     43.14 o 
   9   6   5      113.85      159.16     41.24 o 
   3 -23   6        4.64       23.30     40.03 o 
   4 -23   6       71.09       73.59     40.24 o 
   5 -23   6        2.58        7.86     38.98 o 
   6 -23   6       37.67       11.36     38.60 o 
   7 -23   6       90.79       58.18     39.91 o 
   4 -22   6       84.18      156.52     39.57 o 
   5 -22   6       61.39       93.51     38.49 o 
   6 -22   6      153.91      198.23     38.81 o 
   7 -22   6        3.00        4.78     37.92 o 
   8 -22   6        3.77       -3.12     39.22 o 
   9 -22   6        9.41       26.54     38.42 o 
   4 -21   6      760.73      889.52     59.16 o 
   5 -21   6      134.66      156.36     37.28 o 
   6 -21   6       59.51       68.34     36.36 o 
   7 -21   6      118.48      178.19     39.43 o 
   8 -21   6       66.35       83.33     37.81 o 
   9 -21   6       93.15      115.20     38.39 o 
  10 -21   6      344.83      375.12     43.39 o 
   4 -20   6       82.86      107.44     34.97 o 
   5 -20   6        1.83       32.77     46.95 o 
   6 -20   6      297.26      327.39     48.71 o 
   7 -20   6      213.35      249.84     37.68 o 
   8 -20   6       11.58       -6.32     35.80 o 
  10 -20   6      367.17      351.81     41.07 o 
   4 -19   6      107.32      201.67     46.11 o 
   5 -19   6       10.57       39.39     44.96 o 
   6 -19   6       11.98       39.30     30.53 o 
   7 -19   6       27.11       22.41     31.28 o 
   8 -19   6        1.65       10.38     32.61 o 
   9 -19   6      179.42      172.66     36.21 o 
  10 -19   6       84.73      123.30     35.50 o 
  11 -19   6        0.43       -3.72     34.89 o 
   4 -18   6      678.23      785.30     39.87 o 
   5 -18   6        3.45        9.56     29.70 o 
   6 -18   6        0.35        1.48     28.62 o 
   7 -18   6       10.58       38.82     29.71 o 
   8 -18   6       55.80       72.29     31.12 o 
   9 -18   6       39.89       43.46     32.50 o 
  10 -18   6      377.35      326.97     37.51 o 
  11 -18   6        5.26       27.71     34.04 o 
   4 -17   6       27.94       27.71     38.59 o 
   5 -17   6       29.03       49.16     38.45 o 
   6 -17   6       44.15       39.92     38.29 o 
   7 -17   6       64.21       44.64     37.53 o 
   8 -17   6       94.44       51.01     39.70 o 
   9 -17   6      173.00      184.52     32.68 o 
  10 -17   6      225.14      189.99     33.77 o 
  11 -17   6       62.86       42.37     32.26 o 
  12 -17   6      116.16      151.11     37.01 o 
   4 -16   6     1496.21     1589.73     51.11 o 
   5 -16   6      783.68      766.70     43.74 o 
   6 -16   6       20.86       -6.04     35.77 o 
   8 -16   6       24.61       38.64     37.50 o 
  10 -16   6       25.39       38.30     39.65 o 
  11 -16   6       49.80       41.42     43.18 o 
  12 -16   6      437.86      377.17     48.19 o 
   4 -15   6      592.42      735.21     40.44 o 
   5 -15   6       17.01       27.35     33.88 o 
   6 -15   6       88.93      148.75     32.66 o 
   7 -15   6      111.72       78.65     31.18 o 
   8 -15   6      227.23      219.97     37.73 o 
   9 -15   6      683.22      644.91     44.92 o 
  10 -15   6      451.66      440.30     40.40 o 
  11 -15   6       43.21       41.76     41.61 o 
  12 -15   6      118.71      113.65     43.87 o 
  13 -15   6      327.16      307.48     41.65 o 
   4 -14   6      135.06      132.15     36.77 o 
   5 -14   6     1904.42     1913.25     48.40 o 
   6 -14   6     1110.88     1135.50     39.14 o 
   7 -14   6      780.98      729.05     40.10 o 
   8 -14   6       97.98       93.57     36.40 o 
   9 -14   6      529.48      507.65     35.32 o 
  10 -14   6      851.07      785.68     45.69 o 
  11 -14   6       18.15       -7.28     40.93 o 
  12 -14   6       42.31       88.07     43.61 o 
   4 -13   6     2959.71     3250.91     49.65 o 
   5 -13   6     4034.06     3942.06     53.48 o 
   6 -13   6      709.45      598.20     37.71 o 
   7 -13   6       66.01      114.81     31.17 o 
   8 -13   6      980.17      908.85     41.55 o 
   9 -13   6      729.85      733.65     41.22 o 
  10 -13   6       17.17       16.42     38.38 o 
  11 -13   6       28.89       11.72     40.26 o 
  13 -13   6       10.96        2.61     44.83 o 
   3 -12   6      195.61      214.45     30.83 o 
   4 -12   6      625.35      671.66     34.39 o 
   5 -12   6      720.17      653.14     33.16 o 
   6 -12   6     2250.52     2298.10     47.47 o 
   8 -12   6       74.90       84.03     33.01 o 
   9 -12   6     1982.68     1813.81     45.07 o 
  10 -12   6      163.50      101.82     39.33 o 
  11 -12   6       94.66       81.05     39.13 o 
  12 -12   6       32.67       32.42     41.58 o 
  13 -12   6      232.62      191.77     42.30 o 
  14 -12   6       23.62        9.29     44.57 o 
   3 -11   6      866.64      886.21     33.06 o 
   4 -11   6      327.75      399.17     28.95 o 
   5 -11   6     3107.61     2834.54     46.82 o 
   6 -11   6      254.86      268.66     30.96 o 
   7 -11   6      398.42      363.30     33.65 o 
   8 -11   6        7.64       10.32     30.79 o 
   9 -11   6      689.51      691.19     39.89 o 
  10 -11   6      250.63      197.21     34.59 o 
  12 -11   6      971.03     1139.09     46.75 o 
  13 -11   6       23.43       32.41     45.00 o 
  14 -11   6       18.01       49.09     44.39 o 
   4 -10   6     2258.20     2598.81     41.91 o 
   5 -10   6     1701.13     1533.67     35.46 o 
   6 -10   6      196.27      179.25     28.60 o 
   7 -10   6     1032.47     1041.32     36.83 o 
   8 -10   6      343.95      295.12     32.22 o 
   9 -10   6      482.61      487.71     37.71 o 
  10 -10   6       33.43       -4.54     35.00 o 
  11 -10   6      253.42      238.58     39.45 o 
  12 -10   6       40.40       18.60     40.41 o 
  13 -10   6      190.08      177.23     43.89 o 
  14 -10   6      107.89      119.32     47.63 o 
   5  -9   6     1756.34     1545.31     34.41 o 
   6  -9   6     1763.39     1954.08     39.45 o 
   7  -9   6      180.66      150.86     27.18 o 
   8  -9   6      302.32      301.13     31.64 o 
   9  -9   6     1612.06     1529.75     44.35 o 
  11  -9   6        9.97       -7.55     38.75 o 
  12  -9   6       28.15       48.61     40.13 o 
  13  -9   6       67.66       28.06     42.69 o 
  14  -9   6       83.09       83.19     45.74 o 
  15  -9   6      121.93      128.51     49.51 o 
   5  -8   6     1768.08     1553.63     30.60 o 
   6  -8   6      155.30      230.22     20.87 o 
   7  -8   6     1735.74     1483.56     32.61 o 
   8  -8   6        2.76        8.31     20.27 o 
   9  -8   6     1836.25     1707.65     41.48 o 
  10  -8   6      162.31      155.11     36.27 o 
  11  -8   6      246.13      272.92     31.22 o 
  12  -8   6      595.34      709.60     42.11 o 
  13  -8   6        8.12        2.82     44.44 o 
  14  -8   6        6.22       -1.58     49.44 o 
  15  -8   6      289.02      278.37     55.71 o 
   6  -7   6      463.23      504.21     21.77 o 
   7  -7   6     3665.26     3578.01     45.13 o 
   8  -7   6       18.65       42.89     19.97 o 
   9  -7   6     1608.24     1581.37     40.34 o 
  10  -7   6      142.73      162.78     29.02 o 
  11  -7   6      121.85      111.09     32.86 o 
  12  -7   6      380.23      414.17     39.20 o 
  13  -7   6      282.76      294.37     48.02 o 
  14  -7   6       65.71       76.42     42.24 o 
  15  -7   6      106.98       65.23     48.90 o 
   6  -6   6      679.30      758.49     23.95 o 
   7  -6   6     2274.98     2142.14     36.92 o 
   8  -6   6        8.15        9.92     30.32 o 
   9  -6   6     1069.91     1136.06     35.33 o 
  10  -6   6      357.32      385.53     30.35 o 
  11  -6   6      277.68      364.39     32.91 o 
  12  -6   6       25.73        1.36     47.68 o 
  13  -6   6      195.69      176.81     34.43 o 
  14  -6   6       37.82       22.91     49.09 o 
  15  -6   6       47.77       46.42     47.72 o 
  16  -6   6        3.62       -1.81     62.52 o 
   6  -5   6      118.84      181.54     19.69 o 
   7  -5   6      630.79      554.07     23.78 o 
   8  -5   6       39.71       37.62     29.44 o 
   9  -5   6     2118.93     2061.42     42.09 o 
  10  -5   6      728.26      818.35     33.07 o 
  11  -5   6      335.10      346.09     42.97 o 
  12  -5   6      101.40      123.65     33.23 o 
  13  -5   6       20.14        6.51     48.61 o 
  14  -5   6       11.95       19.87     38.82 o 
  15  -5   6      772.04     1001.20     55.88 o 
  -5  -4   6     4606.77     4073.25     35.98 o 
  -4  -4   6     2982.61     3401.47     30.50 o 
   7  -4   6     3088.80     2902.93     41.05 o 
   8  -4   6      466.67      537.54     25.55 o 
   9  -4   6     2014.48     2028.97     40.49 o 
  10  -4   6       53.83       26.43     22.57 o 
  11  -4   6      111.25       71.29     29.01 o 
  12  -4   6      146.38      116.98     32.47 o 
  13  -4   6       17.72        0.24     70.47 o 
  14  -4   6        3.35      -20.20     49.34 o 
  15  -4   6      128.87       89.42     45.10 o 
  -6  -3   6      900.05     1057.36     21.59 o 
  -5  -3   6     7389.00     6580.98     42.01 o 
  -4  -3   6       16.07       25.90      8.91 o 
   7  -3   6     5692.07     5647.51     54.92 o 
   8  -3   6      118.06      102.50     21.22 o 
   9  -3   6     1849.80     1856.57     41.06 o 
  10  -3   6      134.37      106.64     25.87 o 
  11  -3   6       85.24      105.87     29.73 o 
  12  -3   6      237.69      234.87     33.21 o 
  13  -3   6       34.57       26.62     33.59 o 
  14  -3   6        4.82        6.58     59.48 o 
  15  -3   6      102.23       88.47     42.90 o 
  -7  -2   6     1305.83     1110.57     22.76 o 
  -6  -2   6      105.68      100.70     12.45 o 
  -5  -2   6     3046.77     2438.94     24.21 o 
  -4  -2   6        3.59       23.61      7.67 o 
   7  -2   6     1625.20     1474.67     33.02 o 
   8  -2   6      344.26      341.55     23.83 o 
   9  -2   6     2005.99     2074.18     43.17 o 
  10  -2   6      357.78      342.33     29.57 o 
  11  -2   6       68.63      107.37     29.29 o 
  12  -2   6       96.31       95.15     31.17 o 
  13  -2   6      177.47      261.83     35.60 o 
  15  -2   6      434.97      477.12     46.93 o 
  -7  -1   6      983.82      933.85     20.19 o 
  -6  -1   6     1968.38     2296.91     24.19 o 
  -5  -1   6     4628.52     3890.26     27.07 o 
  -4  -1   6     2693.62     3253.45     21.19 o 
  -1  -1   6      173.62      240.00      7.58 o 
   7  -1   6     1121.61      887.39     28.86 o 
   8  -1   6       61.77       41.61     32.66 o 
   9  -1   6     1396.86     1382.28     38.74 o 
  10  -1   6       38.42        0.87     23.84 o 
  11  -1   6      259.50      260.69     32.93 o 
  12  -1   6      111.40       88.66     32.24 o 
  13  -1   6       15.94       21.81     33.43 o 
  14  -1   6       25.55       36.20     38.38 o 
  15  -1   6      214.49      171.82     43.65 o 
  -8   0   6      352.32      418.27     18.54 o 
  -7   0   6     5898.64     5686.15     38.15 o 
  -6   0   6       93.01      117.97     10.80 o 
  -5   0   6    11996.74    12990.05     42.11 o 
  -4   0   6     2423.92     2699.40     15.95 o 
  -3   0   6     2616.02     1925.72     14.19 o 
  -1   0   6      248.16      290.93      7.37 o 
   7   0   6     2466.76     2225.17     47.22 o 
   8   0   6        5.83        0.43     38.57 o 
   9   0   6     2021.91     1939.28     43.50 o 
  10   0   6      162.23      161.98     29.11 o 
  11   0   6       20.72       15.72     28.62 o 
  12   0   6        8.35        0.11     31.78 o 
  13   0   6        0.52        0.10     32.86 o 
  14   0   6       47.39       31.01     38.28 o 
  15   0   6      148.56      147.91     42.74 o 
  -8   1   6      143.62      133.17     14.97 o 
  -7   1   6     3075.78     2717.64     26.61 o 
  -6   1   6     1317.98     1636.83     18.00 o 
  -5   1   6     3264.23     3103.43     18.83 o 
  -1   1   6     5454.41     5429.93     21.93 o 
   7   1   6     3672.55     3567.24     47.76 o 
   8   1   6        6.80       -1.50     30.56 o 
   9   1   6     1355.16     1419.46     41.72 o 
  10   1   6      219.56      242.91     44.60 o 
  11   1   6        7.09       33.86     29.84 o 
  12   1   6        0.48       -6.51     31.61 o 
  13   1   6       41.02       45.87     35.23 o 
  -9   2   6     2094.67     1801.15     29.96 o 
  -8   2   6      258.12      255.49     16.14 o 
  -7   2   6      865.95      683.09     16.62 o 
  -6   2   6       38.29       49.29     10.19 o 
  -5   2   6     3054.67     2074.47     14.81 o 
  -1   2   6     2259.11     2398.14     17.24 o 
   0   2   6     1792.46     1939.40     19.93 o 
   7   2   6      822.92      887.66     35.69 o 
   8   2   6       75.30       90.50     33.98 o 
   9   2   6      540.24      470.82     42.24 o 
  10   2   6       74.41       78.83     40.36 o 
  11   2   6      311.12      277.90     49.13 o 
  13   2   6       79.97       82.60     37.32 o 
  -9   3   6     1586.68     1366.49     22.69 o 
  -8   3   6       12.46       18.17      9.82 o 
  -7   3   6     2163.22     1853.02     21.31 o 
   0   3   6     2886.12     3131.52     25.00 o 
   7   3   6      654.48      617.95     32.36 o 
   8   3   6        5.78      -11.28     33.31 o 
   9   3   6     1273.45     1213.38     49.17 o 
  10   3   6       64.09       72.02     41.21 o 
  11   3   6       23.87       14.99     45.51 o 
  12   3   6      131.92      126.63     52.91 o 
  13   3   6       85.54       57.07     59.74 o 
  14   3   6       34.48       14.10     64.41 o 
   1   4   6       30.11       43.86     11.56 o 
   7   4   6     1332.06     1367.76     42.01 o 
   8   4   6        8.57       -4.27     35.10 o 
   9   4   6      788.00      753.25     40.74 o 
  10   4   6      235.70      208.10     42.71 o 
  11   4   6       22.13       35.64     39.14 o 
  12   4   6      115.03      109.05     50.67 o 
  13   4   6       19.79       35.67     40.47 o 
   5   5   6     3536.73     3544.52     46.22 o 
   6   5   6      243.57      250.39     31.08 o 
   7   5   6      111.48      156.51     33.25 o 
   8   5   6      142.25      177.78     34.75 o 
   9   5   6      887.52     1012.40     43.50 o 
  10   5   6      268.37      263.51     44.29 o 
  11   5   6       41.40       59.11     40.34 o 
   3   6   6      455.32      457.70     21.34 o 
   4   6   6     2012.64     2102.13     36.68 o 
   5   6   6     4342.06     4012.89     51.65 o 
   6   6   6     1489.67     1627.98     38.99 o 
   7   6   6       96.27       79.14     33.41 o 
   8   6   6      368.60      437.97     40.75 o 
   9   6   6     2032.44     2112.73     57.56 o 
  10   6   6       44.41       84.73     42.74 o 
   3 -23   7        1.28       32.18     40.50 o 
   4 -23   7        0.03        2.56     40.55 o 
   5 -23   7       40.37       55.94     39.63 o 
   6 -23   7        6.79       10.21     38.58 o 
   3 -22   7       30.32       92.41     38.69 o 
   4 -22   7      143.20      187.52     40.44 o 
   5 -22   7       31.32       49.48     37.13 o 
   6 -22   7        0.57       17.22     36.73 o 
   7 -22   7      136.10      140.39     39.82 o 
   8 -22   7      221.50      217.39     41.76 o 
   9 -22   7       10.08       59.62     39.74 o 
   4 -21   7       36.27       69.11     38.40 o 
   5 -21   7        0.10       30.73     35.66 o 
   6 -21   7       29.07       58.83     36.52 o 
   7 -21   7       86.31       95.27     36.29 o 
   8 -21   7        3.18       25.09     36.84 o 
   9 -21   7      270.12      267.13     41.91 o 
  10 -21   7      149.53      128.93     40.07 o 
   4 -20   7        2.02       12.51     33.45 o 
   5 -20   7        2.11       68.30     34.16 o 
   6 -20   7        0.08      -10.59     33.07 o 
   7 -20   7        2.37       11.79     33.54 o 
   8 -20   7       62.18       13.46     36.59 o 
   9 -20   7       25.01       -6.44     35.95 o 
  10 -20   7        5.33       -0.61     36.78 o 
   4 -19   7       11.28       33.64     31.80 o 
   5 -19   7       27.50       54.02     32.81 o 
   6 -19   7        7.23       25.95     31.14 o 
   7 -19   7      127.23      128.99     33.25 o 
   8 -19   7      143.95      118.57     34.44 o 
   9 -19   7        2.85        0.35     34.16 o 
  10 -19   7        2.46      -16.47     34.95 o 
  11 -19   7      194.36      179.49     38.87 o 
   4 -18   7      203.37      202.89     44.96 o 
   5 -18   7      294.35      293.44     39.06 o 
   6 -18   7      135.19      149.83     31.06 o 
   7 -18   7      190.50      187.47     32.88 o 
   8 -18   7       25.43       55.30     30.34 o 
   9 -18   7      117.10      154.24     34.64 o 
  10 -18   7       76.11       76.58     33.97 o 
  11 -18   7       19.02       29.93     33.98 o 
   4 -17   7       86.65       42.20     39.76 o 
   5 -17   7        9.62       26.64     40.10 o 
   6 -17   7       27.51       21.92     38.23 o 
   7 -17   7        4.81        1.06     38.57 o 
   8 -17   7       36.96       29.93     38.95 o 
   9 -17   7       73.94       60.24     38.26 o 
  10 -17   7       26.85       14.74     43.72 o 
  11 -17   7       15.54       15.32     32.32 o 
  12 -17   7       13.53       18.36     34.32 o 
   4 -16   7      427.56      468.91     43.49 o 
   5 -16   7       82.67       63.68     38.05 o 
   6 -16   7       68.19       74.12     37.58 o 
   7 -16   7       47.52       52.04     38.16 o 
   8 -16   7      506.28      569.21     41.50 o 
   9 -16   7       66.08       16.03     40.75 o 
  10 -16   7       46.55       47.96     40.67 o 
  11 -16   7      132.52      102.26     47.41 o 
  12 -16   7       54.42       39.67     42.74 o 
   4 -15   7      537.38      582.11     39.98 o 
   5 -15   7      237.05      281.18     34.95 o 
   6 -15   7      787.29      833.60     42.97 o 
   7 -15   7      107.60       94.95     30.47 o 
   8 -15   7      571.45      594.36     41.54 o 
   9 -15   7      638.67      480.54     42.96 o 
  10 -15   7      334.30      346.56     42.62 o 
  11 -15   7       55.38       50.09     41.29 o 
  12 -15   7      340.76      300.32     48.54 o 
  13 -15   7      279.64      303.67     49.35 o 
   3 -14   7      538.50      473.25     32.61 o 
   4 -14   7      471.51      476.55     38.52 o 
   5 -14   7      183.28      191.28     36.47 o 
   6 -14   7       91.71       59.23     34.53 o 
   7 -14   7      345.96      283.83     36.17 o 
   8 -14   7     1390.89     1434.28     45.94 o 
   9 -14   7      432.20      428.30     40.07 o 
  10 -14   7      123.72      117.59     42.68 o 
  11 -14   7      143.74      154.35     43.42 o 
  13 -14   7      409.32      356.86     47.75 o 
   3 -13   7      561.59      601.08     35.53 o 
   4 -13   7      310.15      470.82     37.11 o 
   5 -13   7      630.45      580.52     37.67 o 
   6 -13   7       68.43       53.39     33.40 o 
   7 -13   7       51.41       49.74     32.89 o 
   8 -13   7      178.59      151.18     36.41 o 
   9 -13   7      149.79      112.84     37.36 o 
  10 -13   7     1803.23     1645.76     53.86 o 
  11 -13   7        3.42      -11.21     41.43 o 
  12 -13   7       59.98       62.97     44.35 o 
  13 -13   7      239.48      251.37     49.56 o 
  14 -13   7       92.11       75.20     52.56 o 
   3 -12   7     1243.19     1243.16     34.91 o 
   4 -12   7     1694.82     1754.37     38.71 o 
   5 -12   7       73.44       66.40     30.61 o 
   6 -12   7     1425.48     1397.40     42.64 o 
   8 -12   7      294.33      318.54     34.10 o 
   9 -12   7      751.58      592.63     41.16 o 
  10 -12   7       25.92       21.24     38.18 o 
  12 -12   7      168.06      166.66     44.74 o 
  13 -12   7      238.49      195.72     49.13 o 
  14 -12   7      104.04       83.51     50.08 o 
   3 -11   7       93.53       70.36     26.74 o 
   4 -11   7     1595.51     1889.65     38.62 o 
   5 -11   7     1266.11     1308.35     38.25 o 
   6 -11   7      139.85      118.44     29.87 o 
   7 -11   7      346.00      330.11     34.41 o 
   8 -11   7     1119.34      969.64     35.78 o 
   9 -11   7      529.81      477.46     35.69 o 
  11 -11   7       12.03       31.60     41.07 o 
  12 -11   7        2.68       62.15     43.57 o 
  13 -11   7       57.84       20.20     47.24 o 
  14 -11   7       48.68       65.71     48.46 o 
   4 -10   7      206.50      242.01     27.02 o 
   5 -10   7      137.27      122.03     27.44 o 
   6 -10   7     1352.63     1487.08     39.27 o 
   7 -10   7     1388.99     1329.89     40.33 o 
   8 -10   7      557.74      604.81     36.39 o 
   9 -10   7      122.66      192.42     35.92 o 
  10 -10   7      512.84      407.20     40.14 o 
  11 -10   7       73.08       45.54     40.71 o 
  12 -10   7      102.23       47.00     42.98 o 
  13 -10   7        7.54       16.69     45.20 o 
  14 -10   7        2.88       19.24     47.06 o 
  15 -10   7      164.44       97.62     55.96 o 
   5  -9   7      135.83      132.35     25.09 o 
   6  -9   7      640.03      628.16     31.84 o 
   7  -9   7       13.82       83.50     28.34 o 
   8  -9   7      858.06      925.90     37.80 o 
  10  -9   7       19.10        0.84     35.53 o 
  11  -9   7      899.88      791.31     46.13 o 
  12  -9   7      130.28      152.25     34.77 o 
  13  -9   7      161.02      121.10     44.53 o 
  14  -9   7        7.73       -1.30     48.29 o 
  15  -9   7      211.35      196.38     56.41 o 
   5  -8   7      209.52      242.75     19.97 o 
   6  -8   7        9.80       21.60     18.70 o 
   7  -8   7      664.26      726.74     26.81 o 
   8  -8   7     1226.82     1185.28     33.50 o 
   9  -8   7       49.01       68.39     33.92 o 
  10  -8   7       23.15       10.45     30.87 o 
  11  -8   7      237.35      185.68     34.91 o 
  12  -8   7       65.24      131.45     39.81 o 
  13  -8   7       30.74        3.40     45.62 o 
  14  -8   7        2.03       -8.81     50.03 o 
  15  -8   7       53.92       35.36     51.51 o 
   6  -7   7      411.91      394.65     21.56 o 
   7  -7   7     1121.95     1244.95     31.41 o 
   8  -7   7      276.68      239.30     27.03 o 
   9  -7   7       77.93      120.51     26.66 o 
  10  -7   7        4.08       19.68     29.77 o 
  11  -7   7      307.91      294.61     33.91 o 
  12  -7   7       10.89       13.63     43.26 o 
  13  -7   7       25.97       41.44     46.05 o 
  14  -7   7      162.11      182.74     45.33 o 
  15  -7   7      122.13      131.81     46.01 o 
   6  -6   7      265.70      261.02     19.73 o 
   7  -6   7        1.76       65.70     20.42 o 
   8  -6   7       24.51        3.34     32.81 o 
   9  -6   7       38.06       51.32     34.28 o 
  10  -6   7      233.10      264.32     29.38 o 
  11  -6   7       59.36       69.84     30.95 o 
  12  -6   7       68.69       86.64     35.05 o 
  13  -6   7      252.05      232.91     37.14 o 
  14  -6   7       17.80       -1.35     58.16 o 
  15  -6   7       61.66       79.22     48.81 o 
   7  -5   7      115.64      124.61     20.99 o 
   8  -5   7      465.40      538.60     26.35 o 
   9  -5   7      327.21      374.10     38.51 o 
  10  -5   7       50.02       65.84     26.43 o 
  11  -5   7        9.18       28.72     29.44 o 
  12  -5   7      488.09      551.39     39.65 o 
  13  -5   7       73.82       37.40     36.22 o 
  14  -5   7        5.87        6.87     50.87 o 
  15  -5   7       93.52      151.97     49.00 o 
  -5  -4   7     1077.85      921.47     19.55 o 
   7  -4   7      233.72      251.01     33.55 o 
   8  -4   7       47.80       31.16     20.80 o 
   9  -4   7       29.33       66.80     24.57 o 
  10  -4   7       75.55       76.10     26.34 o 
  11  -4   7      152.37      215.70     31.16 o 
  12  -4   7       41.79       36.27     32.46 o 
  13  -4   7       10.69        2.66     52.86 o 
  14  -4   7      273.01      317.59     42.95 o 
  -6  -3   7      200.56      217.42     13.26 o 
  -5  -3   7        0.02        4.65     10.17 o 
  -4  -3   7      861.66      882.65     15.91 o 
   7  -3   7      271.64      287.74     24.04 o 
   8  -3   7      112.58      124.51     21.91 o 
   9  -3   7      115.40      150.66     26.25 o 
  10  -3   7        6.98       13.84     26.04 o 
  11  -3   7      791.02      842.66     37.62 o 
  12  -3   7      179.37      171.12     33.73 o 
  13  -3   7       55.39       58.68     34.35 o 
  14  -3   7       47.52      -10.61     52.64 o 
  15  -3   7        7.05       -4.19    117.47 o 
  -7  -2   7      308.92      352.43     16.22 o 
  -6  -2   7     1383.74     1411.30     20.74 o 
  -5  -2   7      190.24      186.47     10.17 o 
  -4  -2   7      589.79      757.82     12.69 o 
  -1  -2   7       65.66       65.46     10.03 o 
   7  -2   7       25.18       21.17     19.31 o 
   8  -2   7       71.21       74.27     21.95 o 
   9  -2   7      254.71      305.54     29.18 o 
  10  -2   7      915.38     1015.56     38.11 o 
  11  -2   7      121.21      126.92     29.49 o 
  12  -2   7      319.00      343.16     36.61 o 
  13  -2   7      192.38      197.03     37.24 o 
  14  -2   7       56.78       65.30     39.31 o 
  15  -2   7       16.47       21.18     63.33 o 
  -8  -1   7      517.18      588.49     19.78 o 
  -7  -1   7       71.12       80.13     12.95 o 
  -6  -1   7        8.30       14.36      9.07 o 
  -5  -1   7      219.35      189.55      9.35 o 
  -4  -1   7       59.29      114.01      6.94 o 
  -2  -1   7        3.62       11.42      7.44 o 
  -1  -1   7       98.44       85.09      7.35 o 
   7  -1   7      562.15      587.40     26.65 o 
   8  -1   7       32.12       22.25     22.15 o 
   9  -1   7      241.49      264.62     28.67 o 
  10  -1   7      249.03      237.98     30.32 o 
  11  -1   7      156.32      168.33     30.93 o 
  12  -1   7       44.98       43.70     32.19 o 
  13  -1   7       16.82       -0.12     34.66 o 
  14  -1   7       82.16       52.17     38.24 o 
  15  -1   7       16.21       16.49     61.80 o 
  -8   0   7        2.58       12.23     15.26 o 
  -7   0   7       28.68       28.78     12.68 o 
  -6   0   7        1.18        2.28      8.86 o 
  -5   0   7       16.27       16.39      6.55 o 
  -4   0   7       58.84       66.63      4.12 o 
  -2   0   7       13.25       13.92      4.19 o 
  -1   0   7      284.53      305.35      8.13 o 
   0   0   7        3.51        3.88      9.34 o 
   7   0   7      230.75      289.98     25.86 o 
   8   0   7      123.63      102.77     34.54 o 
   9   0   7       19.38       35.70     38.64 o 
  10   0   7      175.71      208.71     29.80 o 
  11   0   7      546.37      642.68     39.24 o 
  12   0   7       93.96       84.13     33.38 o 
  13   0   7      149.82       93.70     36.66 o 
  -8   1   7      174.82      172.53     15.55 o 
  -7   1   7       18.38       38.72     11.70 o 
  -6   1   7      281.56      366.70     10.49 o 
  -5   1   7      196.49      215.49      6.51 o 
  -1   1   7     1673.92     1613.31     14.79 o 
   0   1   7        0.86        3.35      7.26 o 
   7   1   7      107.77      133.98     24.90 o 
   8   1   7      331.51      326.59     36.12 o 
   9   1   7       11.25       25.05     38.88 o 
  10   1   7       19.72       27.20     41.20 o 
  11   1   7       88.44       79.60     33.77 o 
  12   1   7       68.81       69.75     53.18 o 
  13   1   7      458.06      487.18     43.52 o 
  14   1   7      146.10       59.68     74.65 o 
  -9   2   7       12.39       -1.76     17.60 o 
  -8   2   7       58.02       40.79     13.76 o 
  -7   2   7       38.95       22.26     10.76 o 
  -6   2   7      341.47      316.29      7.06 o 
  -1   2   7       82.21      111.51      9.43 o 
   0   2   7        0.38        7.93     10.90 o 
   1   2   7      203.35      295.70     16.06 o 
   7   2   7      962.41      929.91     39.12 o 
   8   2   7     2142.37     2316.40     55.55 o 
   9   2   7      987.13      877.56     49.17 o 
  10   2   7      344.02      367.48     46.87 o 
  11   2   7      343.89      314.53     50.34 o 
  12   2   7      108.23       93.03     53.97 o 
  13   2   7       57.19       33.84     39.46 o 
  -8   3   7       75.02       68.87      9.07 o 
   0   3   7        0.11       10.50     12.37 o 
   1   3   7     2011.70     2012.93     26.74 o 
   7   3   7       76.27      141.64     33.59 o 
   8   3   7      359.21      287.51     34.80 o 
   9   3   7     1219.91     1213.04     51.36 o 
  10   3   7      509.75      401.39     46.71 o 
  11   3   7      598.20      680.42     53.47 o 
  12   3   7       12.82       22.74     49.13 o 
  13   3   7      214.03      165.01     58.31 o 
  14   3   7       30.67       19.54     62.44 o 
   0   4   7       14.51       38.05     10.73 o 
   1   4   7      828.89      788.55     18.58 o 
   5   4   7      126.76      116.51     20.98 o 
   6   4   7     1114.50     1322.78     38.14 o 
   7   4   7       52.41      167.01     33.67 o 
   8   4   7      439.96      439.97     39.38 o 
   9   4   7      102.16      112.80     37.81 o 
  10   4   7      174.06      136.04     36.65 o 
  11   4   7       72.15       77.80     37.10 o 
  12   4   7       27.57       38.35     49.03 o 
  13   4   7      136.71      117.64     55.64 o 
   1   5   7      313.62      274.28     14.83 o 
   2   5   7      489.38      512.38     19.91 o 
   3   5   7      152.28      190.78     18.48 o 
   4   5   7      572.73      697.22     26.26 o 
   5   5   7       54.14       72.23     21.41 o 
   6   5   7      242.02      361.98     33.14 o 
   7   5   7       81.96       82.44     33.31 o 
   8   5   7     1197.13     1325.27     44.86 o 
   9   5   7      401.62      424.34     38.42 o 
  10   5   7      983.79     1160.54     55.45 o 
  11   5   7      186.06      180.45     47.24 o 
  12   5   7       31.78       59.51     42.61 o 
   3   6   7      235.71      208.20     19.37 o 
   4   6   7      114.05      178.83     21.76 o 
   5   6   7      273.98      315.23     26.57 o 
   6   6   7     2490.01     2557.64     47.01 o 
   7   6   7      149.98      146.24     36.33 o 
   8   6   7      654.94      635.37     43.53 o 
   9   6   7      501.78      600.13     47.99 o 
  10   6   7      698.48      695.33     42.74 o 
   3 -23   8        8.12        7.34     40.17 o 
   4 -23   8      103.51      137.19     42.32 o 
   5 -23   8      172.24      266.28     42.48 o 
   6 -23   8       10.17        3.81     39.16 o 
   3 -22   8      146.35      212.08     41.40 o 
   4 -22   8       15.16       47.40     37.53 o 
   5 -22   8      262.10      319.77     41.18 o 
   6 -22   8       67.80       83.62     38.05 o 
   7 -22   8       76.27      118.62     38.06 o 
   8 -22   8       37.21       45.33     39.60 o 
   3 -21   8        0.82       37.87     37.85 o 
   4 -21   8      188.23      281.03     41.06 o 
   5 -21   8      679.14      867.17     46.16 o 
   6 -21   8      113.68       85.00     35.54 o 
   7 -21   8        4.33       11.17     33.79 o 
   8 -21   8        1.12       -1.40     36.19 o 
   9 -21   8      774.46      898.55     49.32 o 
  10 -21   8        0.03        7.77     39.58 o 
   3 -20   8       33.00       20.22     34.42 o 
   4 -20   8       11.44       38.62     34.94 o 
   5 -20   8      925.63     1027.14     45.83 o 
   6 -20   8       47.80       35.83     33.17 o 
   7 -20   8       85.43      101.19     35.58 o 
   8 -20   8      130.44      110.62     36.86 o 
   9 -20   8       16.20       19.31     36.60 o 
  10 -20   8        2.09       36.19     36.71 o 
  11 -20   8        9.00       12.15     37.30 o 
   3 -19   8       89.66      105.88     34.02 o 
   4 -19   8       10.80       32.38     32.22 o 
   5 -19   8      365.16      400.98     36.87 o 
   6 -19   8       20.24       35.62     31.47 o 
   7 -19   8      108.40      127.50     34.43 o 
   8 -19   8       10.22       -1.72     33.00 o 
   9 -19   8      487.27      514.67     41.55 o 
  10 -19   8       11.12       11.54     36.13 o 
  11 -19   8       16.44       13.07     35.83 o 
  12 -19   8       84.93      152.91     40.54 o 
   3 -18   8      145.31      156.44     45.52 o 
   4 -18   8       22.47       23.27     43.00 o 
   5 -18   8      171.42      171.08     41.51 o 
   6 -18   8       15.85        8.51     40.45 o 
   7 -18   8      399.06      388.14     36.42 o 
   8 -18   8        1.09      -12.48     30.92 o 
   9 -18   8      751.78      775.80     42.70 o 
  10 -18   8       64.01       40.04     33.95 o 
  11 -18   8       15.14       27.76     34.34 o 
  12 -18   8       13.68        7.47     36.65 o 
   3 -17   8      266.09      235.03     40.98 o 
   4 -17   8       23.82       29.31     42.13 o 
   5 -17   8     1818.12     1772.96     55.40 o 
   6 -17   8       90.85      104.28     40.38 o 
   7 -17   8      122.48      142.41     39.66 o 
   8 -17   8      152.61      169.57     40.24 o 
   9 -17   8      230.36      237.06     41.35 o 
  12 -17   8        5.92       21.00     35.12 o 
  13 -17   8        3.79       21.68     37.60 o 
   3 -16   8      124.25      135.02     36.55 o 
   4 -16   8       92.91      125.01     38.21 o 
   5 -16   8     1381.47     1286.97     49.83 o 
   6 -16   8      261.28      309.97     40.06 o 
   7 -16   8       48.65       77.29     38.17 o 
   8 -16   8       59.10       53.55     39.29 o 
   9 -16   8      354.63      364.59     44.09 o 
  10 -16   8        5.20       12.98     42.10 o 
  11 -16   8       22.94       26.62     46.75 o 
  12 -16   8      282.62      267.92     45.40 o 
  13 -16   8       29.25       46.34     52.20 o 
   3 -15   8        6.16       25.27     36.72 o 
   4 -15   8      811.32      835.74     38.88 o 
   5 -15   8       21.26       13.45     36.71 o 
   6 -15   8      155.02      102.11     32.14 o 
   7 -15   8      399.49      440.44     36.26 o 
   8 -15   8       95.28       93.44     38.41 o 
   9 -15   8      906.78      861.15     44.27 o 
  10 -15   8       26.38        6.11     41.06 o 
  11 -15   8        4.40       17.30     43.70 o 
  13 -15   8       38.12       26.49     50.27 o 
   3 -14   8       89.73      115.80     36.30 o 
   4 -14   8      222.54      242.75     35.55 o 
   5 -14   8     2887.29     2716.42     54.92 o 
   6 -14   8      314.59      263.04     36.92 o 
   7 -14   8      284.58      236.90     37.77 o 
   8 -14   8      120.32       47.03     37.19 o 
   9 -14   8      287.55      249.94     37.72 o 
  10 -14   8       36.80       71.05     41.44 o 
  11 -14   8       51.75       26.07     43.54 o 
  12 -14   8       78.70       68.69     47.67 o 
  13 -14   8       22.47        9.15     48.15 o 
  14 -14   8      385.75      297.14     57.35 o 
   3 -13   8      566.27      635.56     34.34 o 
   4 -13   8     1098.80     1204.45     39.20 o 
   5 -13   8     1551.98     1338.33     43.64 o 
   6 -13   8      283.59      306.53     36.76 o 
   7 -13   8      327.07      326.21     37.00 o 
   8 -13   8      208.49      199.12     37.33 o 
   9 -13   8       29.95       38.70     37.74 o 
  10 -13   8      138.33       26.25     40.10 o 
  12 -13   8       88.14       83.52     44.09 o 
  13 -13   8       58.56       33.94     48.76 o 
  14 -13   8      192.99      141.83     55.10 o 
   3 -12   8      436.99      546.71     34.38 o 
   4 -12   8     1229.18     1289.03     39.03 o 
   5 -12   8       42.82       49.64     28.98 o 
   6 -12   8     1741.62     1540.82     40.17 o 
   7 -12   8       35.47       24.63     33.15 o 
   8 -12   8     1966.01     1899.83     47.72 o 
   9 -12   8      522.99      477.96     40.09 o 
  11 -12   8       25.86       39.82     39.18 o 
  12 -12   8     1087.53     1158.31     55.23 o 
  13 -12   8      130.25       92.74     48.50 o 
  14 -12   8       18.65       -0.81     52.14 o 
   3 -11   8       53.96       57.61     26.87 o 
   4 -11   8      253.63      245.94     28.76 o 
   5 -11   8     1319.66     1118.36     37.32 o 
   6 -11   8        9.31       35.98     29.35 o 
   7 -11   8     1112.71     1073.73     41.18 o 
   8 -11   8      217.89      168.85     34.57 o 
   9 -11   8      140.71      122.15     37.77 o 
  10 -11   8     1153.72     1121.93     47.93 o 
  11 -11   8       58.92        0.61     41.29 o 
  12 -11   8      272.86      272.38     40.87 o 
  13 -11   8       85.53       65.30     48.25 o 
  14 -11   8      237.15      263.17     52.32 o 
  15 -11   8       12.64       -1.72     54.66 o 
   4 -10   8      745.15      776.58     30.82 o 
   5 -10   8      189.76      156.89     27.59 o 
   6 -10   8      112.60       89.88     29.65 o 
   7 -10   8      884.01      910.81     38.83 o 
   8 -10   8       41.44       70.90     33.44 o 
  10 -10   8      443.88      410.18     37.65 o 
  11 -10   8       31.76        7.06     40.96 o 
  12 -10   8      259.45      218.22     40.79 o 
  13 -10   8      156.90      146.37     46.30 o 
  14 -10   8      654.09      662.51     56.03 o 
  15 -10   8       25.31      -14.49     55.00 o 
   5  -9   8      314.72      255.18     27.07 o 
   6  -9   8     1148.14     1192.61     33.50 o 
   7  -9   8      307.36      387.79     31.95 o 
   8  -9   8     1947.99     2043.70     47.59 o 
   9  -9   8       17.40       -0.29     34.15 o
[truncated: 2,604,852 more chars]
